# Supplementary material for: Developmental Analysis of Compound Leaf Development in Arachis hypogaea
Source: Front Plant Sci. 2022 Feb 10;13:749809. doi: 10.3389/fpls.2022.749809 (PMC8866456; doi:10.3389/fpls.2022.749809)
Supplement: Supplementary file 1 [file Data_Sheet_1.xlsx]

## Sheet: Sheet1
Table S1. The expression of all different expressed genes in wild type PE and DL.
Gene ID	Length	WT-PE1 FPKM	WT-PE2 FPKM	WT-PE3 FPKM	WT-DL1 FPKM	WT-DL2 FPKM	WT-DL3 FPKM	log2(WT-PE/WT-DL)	Qvalue(WT-DL-vs-WT-PE)	Pvalue(WT_DL-vs-WT_PE)	TFs	PRG	Kegg Orthology	Nr	GO
arahy.005C3Q.1	3915	3.02	2.77	2.9	5.55	5.92	6.34	-1.03693	1.33938e-30	9.48339e-31			K22544//deoxynucleoside triphosphate triphosphohydrolase SAMHD1 [EC:3.1.5.-]	XP_025675544.1|2.4e-26|deoxynucleoside triphosphate triphosphohydrolase SAMHD1 homolog [Arachis hypogaea]
arahy.0079YX.1	826	4.09	3.43	3.73	11.83	11.39	9.73	-1.55038	5.5044e-24	4.5398e-24				XP_025604199.1|2.4e-22|uncharacterized protein LOC112695886 isoform X3 [Arachis hypogaea]
arahy.009U6B.1	2170	0.24	0.08	0.66	5.57	4.78	6.7	-4.12578	2.99181e-96	9.04145e-97			K13806//sn1-specific diacylglycerol lipase [EC:3.1.1.-]	XP_025702045.1|1.9e-263|uncharacterized protein LOC112802879 [Arachis hypogaea]
arahy.00BQAA.1	1252	0	0.05	0.07	0.57	0.55	0.14	-3.40152	2.80107e-05	5.1352e-05	ABI3VP1			XP_016163159.1|9.6e-130|B3 domain-containing protein Os01g0723500 [Arachis ipaensis]
arahy.00EJBM.1	2348	3.82	3.49	3.75	10.57	10.24	10.79	-1.51637	2.37655e-87	7.80583e-88			K18693//diacylglycerol diphosphate phosphatase / phosphatidate phosphatase [EC:3.1.3.81 3.1.3.4]+ko01110//Biosynthesis of secondary metabolites+ko00564//Glycerophospholipid metabolism+ko00561//Glycerolipid metabolism;K10357//myosin V;K10406//kinesin family member C2/C3	XP_016194729.1|0.0e+00|protein PLASTID MOVEMENT IMPAIRED 2 [Arachis ipaensis]
arahy.00HJQK.1	4892	5.17	5.2	5.78	2.42	2.14	2.24	1.24748	5.92555e-34	3.91064e-34				XP_015950495.1|5.7e-277|protein trichome birefringence-like 35 isoform X2 [Arachis duranensis]
arahy.00I7KW.1	1091	9.96	7.47	9.71	31.79	28.52	24.11	-1.6381	1.28818e-127	3.03448e-128			K03768//peptidyl-prolyl cis-trans isomerase B (cyclophilin B) [EC:5.2.1.8]	XP_016188992.1|1.9e-188|peptidyl-prolyl cis-trans isomerase CYP26-2, chloroplastic [Arachis ipaensis]	GO:0016853//isomerase activity;GO:0003824//catalytic activity;GO:0016859//cis-trans isomerase activity;GO:0140096//catalytic activity, acting on a protein;GO:0003755//peptidyl-prolyl cis-trans isomerase activity;
arahy.00IIWW.1	1386	0.05	0	0	0.4	0.4	0.2	-4.39378	3.08707e-06	5.24235e-06				XP_025697645.1|7.6e-82|uncharacterized protein LOC112799867 [Arachis hypogaea]
arahy.00JV9G.1	3535	11.86	11.4	10.94	2.7	2.64	2.55	2.11637	6.82872e-159	1.32058e-159	bHLH		K12126//phytochrome-interacting factor 3+ko04712//Circadian rhythm - plant+ko04075//Plant hormone signal transduction	XP_016177354.1|5.6e-222|transcription factor PIF3 [Arachis ipaensis]	GO:0065007//biological regulation;GO:0060255//regulation of macromolecule metabolic process;GO:0031326//regulation of cellular biosynthetic process;GO:0031323//regulation of cellular metabolic process;GO:2000112//regulation of cellular macromolecule biosynthetic process;GO:0010556//regulation of macromolecule biosynthetic process;GO:0051252//regulation of RNA metabolic process;GO:0051171//regulat…
arahy.00N95T.2	5825	8.02	8.67	8.22	4.19	3.58	3.93	1.02473	6.58233e-41	3.81179e-41		Sorghum bicolor clone BAC Sbb12448, complete sequence.	K19044//E3 ubiquitin-protein ligase XBAT32/33 [EC:2.3.2.27]	XP_016186590.1|1.1e-12|uncharacterized protein LOC107628433 [Arachis ipaensis]	GO:0016278//lysine N-methyltransferase activity;GO:0008276//protein methyltransferase activity;GO:0003824//catalytic activity;GO:0016279//protein-lysine N-methyltransferase activity;GO:0008757//S-adenosylmethionine-dependent methyltransferase activity;GO:0018024//histone-lysine N-methyltransferase activity;GO:0140096//catalytic activity, acting on a protein;GO:0016874//ligase activity;GO:0042054/…
arahy.00QF5S.1	2451	0.31	0.31	0.4	1.41	1.05	1.22	-1.84946	5.95166e-18	5.83445e-18			K04733//interleukin-1 receptor-associated kinase 4 [EC:2.7.11.1]	XP_025609162.1|0.0e+00|putative serine/threonine-protein kinase-like protein CCR3 [Arachis hypogaea]
arahy.00QVML.1	7801	1.93	1.63	2.04	3.53	3.92	3.67	-1.00996	8.84133e-32	6.09779e-32			K00142//acyl-CoA synthetase [EC:6.2.1.-];K00142//acyl-CoA synthetase [EC:6.2.1.-];K00142//acyl-CoA synthetase [EC:6.2.1.-]	XP_025657584.1|0.0e+00|putative acyl-activating enzyme 19 isoform X1 [Arachis hypogaea]
arahy.00SZA6.1	3228	1.71	1.61	1.73	0.64	0.53	0.86	1.30785	4.27519e-07	6.8212e-07				XP_025699367.1|7.1e-127|uncharacterized protein LOC112801055 [Arachis hypogaea]
arahy.00W5AZ.1	6047	1.9	2.19	1.73	0.13	0.07	0	4.84939	2.42276e-21	2.14294e-21			K16670//homeobox protein Meis2;K15613//homeobox protein Meis1	XP_025697612.1|3.2e-98|homeotic protein knotted-1-like [Arachis hypogaea]	GO:0005634//nucleus;GO:0043227//membrane-bounded organelle;GO:0044424//intracellular part;GO:0043226//organelle;GO:0044464//cell part;GO:0043231//intracellular membrane-bounded organelle;GO:0043229//intracellular organelle;GO:0005623//cell;GO:0005622//intracellular;GO:0003676//nucleic acid binding;GO:1901363//heterocyclic compound binding;GO:0005488//binding;GO:0003677//DNA binding;GO:0097159//or…
arahy.00XFQD.1	2282	0.38	0.16	0.1	1.03	1.27	1.19	-2.44668	3.6876e-12	4.49308e-12				XP_003534604.1|1.6e-24|protein LITTLE ZIPPER 2 [Glycine max]
arahy.015FZL.1	5461	0.07	0	0.06	0.2	0.13	0.13	-1.91762	0.000255736	0.000514513			K13412//calcium-dependent protein kinase [EC:2.7.11.1]+ko04626//Plant-pathogen interaction	XP_015900389.1|2.8e-264|calcium-dependent protein kinase 20 [Ziziphus jujuba]	GO:0030554//adenyl nucleotide binding;GO:0032553//ribonucleotide binding;GO:0046872//metal ion binding;GO:0035639//purine ribonucleoside triphosphate binding;GO:0036094//small molecule binding;GO:0016301//kinase activity;GO:0005488//binding;GO:0043169//cation binding;GO:0032559//adenyl ribonucleotide binding;GO:0016772//transferase activity, transferring phosphorus-containing groups;GO:0140096//c…
arahy.0188KY.1	4758	0.59	0.45	0.4	1.02	1.34	0.69	-1.08168	4.49857e-11	5.76596e-11			K06695//26S proteasome regulatory subunit, ATPase 3, interacting protein	XP_015945272.1|2.0e-121|homologous-pairing protein 2 homolog [Arachis duranensis]	GO:0000280//nuclear division;GO:0051321//meiotic cell cycle;GO:0022414//reproductive process;GO:0006725//cellular aromatic compound metabolic process;GO:0044238//primary metabolic process;GO:1901360//organic cyclic compound metabolic process;GO:0007049//cell cycle;GO:0006807//nitrogen compound metabolic process;GO:0048285//organelle fission;GO:0006259//DNA metabolic process;GO:0006310//DNA recomb…
arahy.019HRU.1	4116	0.26	0.35	0.34	0.14	0.05	0.04	1.98057	7.24948e-06	1.26423e-05	G2-like		K06236//collagen, type I, alpha+ko04933//AGE-RAGE signaling pathway in diabetic complications;K01940//argininosuccinate synthase [EC:6.3.4.5]+ko00250//Alanine, aspartate and glutamate metabolism+ko00220//Arginine biosynthesis+ko01230//Biosynthesis of amino acids+ko01100//Metabolic pathways+ko01110//Biosynthesis of secondary metabolites;K14491//two-component response regulator ARR-B family+ko04075…	XP_016177485.1|9.9e-254|myb family transcription factor PHL5 isoform X1 [Arachis ipaensis]
arahy.01BY0R.1	738	36.32	36.82	31.86	4.1	4.91	4.19	2.99066	1.55906e-237	2.05695e-238			K19519//transforming growth factor-beta-induced protein	XP_016172092.1|3.2e-132|fasciclin-like arabinogalactan protein 12 [Arachis ipaensis]	GO:0044425//membrane part;GO:0031224//intrinsic component of membrane;GO:0016020//membrane;GO:0016021//integral component of membrane;
arahy.01D1MQ.2	7908	7.82	9.53	9.05	22.32	21.07	21.91	-1.3181	2.08577e-210	3.13164e-211			K05681//ATP-binding cassette, subfamily G (WHITE), member 2+ko02010//ABC transporters;K21396//ATP-binding cassette, subfamily G (WHITE), eye pigment precursor transporter;K05681//ATP-binding cassette, subfamily G (WHITE), member 2+ko02010//ABC transporters;K21396//ATP-binding cassette, subfamily G (WHITE), eye pigment precursor transporter	XP_020214912.1|0.0e+00|ABC transporter G family member 15-like isoform X1 [Cajanus cajan]	GO:0051234//establishment of localization;GO:0055085//transmembrane transport;GO:0006810//transport;GO:0051179//localization;GO:0005886//plasma membrane;GO:0016020//membrane;GO:0031224//intrinsic component of membrane;GO:0044425//membrane part;GO:0016021//integral component of membrane;GO:0044464//cell part;GO:0005623//cell;GO:0071944//cell periphery;GO:0032553//ribonucleotide binding;GO:1901265/…
arahy.01D3A3.1	3352	0.73	0.71	0.33	0.19	0.08	0.33	1.57937	7.84024e-06	1.37066e-05			K04733//interleukin-1 receptor-associated kinase 4 [EC:2.7.11.1];K04733//interleukin-1 receptor-associated kinase 4 [EC:2.7.11.1]	XP_016203608.1|1.6e-213|putative receptor-like protein kinase At4g00960 isoform X1 [Arachis ipaensis]	GO:0019538//protein metabolic process;GO:0071704//organic substance metabolic process;GO:0036211//protein modification process;GO:0009987//cellular process;GO:0006807//nitrogen compound metabolic process;GO:0016310//phosphorylation;GO:0006796//phosphate-containing compound metabolic process;GO:0043170//macromolecule metabolic process;GO:0006793//phosphorus metabolic process;GO:0044267//cellular p…
arahy.01ENSP.1	1371	0.91	1.65	1.21	0	0.24	0	3.98039	4.4038e-05	8.21976e-05			K01188//beta-glucosidase [EC:3.2.1.21]+ko01100//Metabolic pathways+ko00500//Starch and sucrose metabolism+ko01110//Biosynthesis of secondary metabolites+ko00460//Cyanoamino acid metabolism+ko00940//Phenylpropanoid biosynthesis	XP_015935436.1|1.3e-24|beta-glucosidase 12-like [Arachis duranensis]
arahy.01HJP6.1	3129	2.13	2.3	2.09	0.95	0.86	1.18	1.11683	5.1157e-18	5.00258e-18			K20471//coatomer subunit delta	XP_016191549.1|1.2e-94|protein NUCLEAR FUSION DEFECTIVE 2 [Arachis ipaensis]
arahy.01JKBA.1	4641	1.69	3	1.02	0.54	0.43	0.21	2.28167	4.23511e-05	7.89586e-05		Lotus corniculatus var. japonicus MLO1 (MLO1) mRNA, complete cds	K08472//mlo protein	XP_020997209.1|4.0e-43|MLO-like protein 6 [Arachis duranensis]
arahy.01NQBU.3	4820	7.66	7.16	9.49	3.07	2.32	2.53	1.61068	6.90766e-100	2.02318e-100			K08245//phytepsin [EC:3.4.23.40];K08245//phytepsin [EC:3.4.23.40];K08245//phytepsin [EC:3.4.23.40]	XP_016195356.1|2.4e-291|aspartic proteinase [Arachis ipaensis]	GO:0009057//macromolecule catabolic process;GO:0019538//protein metabolic process;GO:0071704//organic substance metabolic process;GO:0006807//nitrogen compound metabolic process;GO:1901564//organonitrogen compound metabolic process;GO:1901575//organic substance catabolic process;GO:0009056//catabolic process;GO:0044238//primary metabolic process;GO:0006508//proteolysis;GO:0008152//metabolic proce…
arahy.01P7ER.1	3066	4.1	4.39	3.77	18.01	17.03	15.95	-2.05802	3.22134e-216	4.72207e-217			K06955//uncharacterized protein	XP_016205403.1|4.9e-276|uncharacterized protein LOC107645799 [Arachis ipaensis]
arahy.01QGAU.1	3535	2.38	2.73	3.11	1.22	1.44	1.27	1.06352	8.9878e-13	1.06825e-12			K09753//cinnamoyl-CoA reductase [EC:1.2.1.44]+ko01100//Metabolic pathways+ko01110//Biosynthesis of secondary metabolites+ko00940//Phenylpropanoid biosynthesis	XP_015954757.1|5.2e-186|cinnamoyl-CoA reductase 1 [Arachis duranensis]
arahy.021TT5.1	2736	14.98	16.33	16.48	33.72	33.63	36.29	-1.11786	2.59622e-120	6.4389e-121			K17637//exocyst complex component 2	XP_016181951.1|1.7e-109|probable plastid-lipid-associated protein 4, chloroplastic [Arachis ipaensis]
arahy.0228NK.1	3650	6.07	7.42	7.67	13.87	13.75	16.98	-1.07766	1.90278e-19	1.78005e-19			K03320//ammonium transporter, Amt family;K07973//guanine nucleotide-binding protein subunit gamma, other;K09566//peptidyl-prolyl isomerase G (cyclophilin G) [EC:5.2.1.8]	XP_025643118.1|3.7e-42|guanine nucleotide-binding protein subunit gamma 2-like [Arachis hypogaea]	GO:0050896//response to stimulus;GO:0050789//regulation of biological process;GO:0009987//cellular process;GO:0050794//regulation of cellular process;GO:0051716//cellular response to stimulus;GO:0007186//G-protein coupled receptor signaling pathway;GO:0065007//biological regulation;GO:0007165//signal transduction;GO:0023052//signaling;GO:0007154//cell communication;
arahy.024UA3.2	5574	9.55	10.17	11.77	3.02	3.36	3.54	1.6639	6.86441e-153	1.37338e-153	ARF		K14486//auxin response factor+ko04075//Plant hormone signal transduction;K14486//auxin response factor+ko04075//Plant hormone signal transduction	XP_025690161.1|0.0e+00|auxin response factor 3-like isoform X1 [Arachis hypogaea]
arahy.02DA49.1	4276	1.16	0.79	1.23	2.23	2.32	2.26	-1.09585	1.09617e-17	1.08401e-17			K08341//GABA(A) receptor-associated protein+ko04136//Autophagy - other	XP_015945009.1|4.1e-63|autophagy-related protein 8i [Arachis duranensis]
arahy.02F7EH.3	7502	1.92	1.24	1.82	7.94	5.12	6.93	-1.47224	1.41281e-72	5.37495e-73			K08960//casein kinase 1, epsilon [EC:2.7.11.1];K08959//casein kinase 1, delta [EC:2.7.11.1];K08960//casein kinase 1, epsilon [EC:2.7.11.1];K21952//CASK-interacting protein	XP_025644996.1|2.0e-285|casein kinase I-like isoform X2 [Arachis hypogaea]	GO:0016020//membrane;GO:0016021//integral component of membrane;GO:0031224//intrinsic component of membrane;GO:0044425//membrane part;GO:0043167//ion binding;GO:0035639//purine ribonucleoside triphosphate binding;GO:0017076//purine nucleotide binding;GO:1901363//heterocyclic compound binding;GO:0043168//anion binding;GO:0005488//binding;GO:0003824//catalytic activity;GO:0032553//ribonucleotide bi…
arahy.02FBPF.1	4167	2.34	1.56	2.08	6.05	5.14	5.85	-1.5131	8.82501e-32	6.08591e-32			K11498//centromeric protein E	XP_025655875.1|8.3e-83|kinesin-like protein NACK1 isoform X3 [Arachis hypogaea]
arahy.02FJ5F.1	741	3.93	1.76	2.39	5.71	7.11	4.91	-1.13377	7.80038e-09	1.11997e-08			K05909//laccase [EC:1.10.3.2]	XP_020970094.1|3.1e-67|laccase-14 [Arachis ipaensis]	GO:0052716//hydroquinone:oxygen oxidoreductase activity;GO:0016491//oxidoreductase activity;GO:0043169//cation binding;GO:0046872//metal ion binding;GO:0043167//ion binding;GO:0016679//oxidoreductase activity, acting on diphenols and related substances as donors;GO:0003824//catalytic activity;GO:0016682//oxidoreductase activity, acting on diphenols and related substances as donors, oxygen as acce…
arahy.02IZMF.1	3233	7.54	8.17	7.44	1.35	1.9	1.27	2.35563	6.69207e-123	1.63305e-123	bHLH		K12126//phytochrome-interacting factor 3+ko04712//Circadian rhythm - plant+ko04075//Plant hormone signal transduction	XP_015939538.1|1.7e-223|transcription factor PIF3 [Arachis duranensis]	GO:1903506//regulation of nucleic acid-templated transcription;GO:0051252//regulation of RNA metabolic process;GO:0009889//regulation of biosynthetic process;GO:0006355//regulation of transcription, DNA-templated;GO:0010556//regulation of macromolecule biosynthetic process;GO:0050794//regulation of cellular process;GO:0019222//regulation of metabolic process;GO:0050789//regulation of biological p…
arahy.02RLW9.1	11395	0.02	0.03	0.02	0.13	0.21	0.21	-2.91774	1.12576e-09	1.54477e-09		zinc finger protein-related (best arabidopsis hit); E3 ubiquitin ligase, putative, expressed (best rice hit)	K16276//zinc finger protein-like protein	XP_025618806.1|0.0e+00|zinc finger protein BRUTUS-like At1g18910 [Arachis hypogaea]	GO:0046872//metal ion binding;GO:0043167//ion binding;GO:0005488//binding;GO:0043169//cation binding;GO:0046914//transition metal ion binding;GO:0008270//zinc ion binding;
arahy.030G1Q.1	2834	0.74	1.04	0.63	2.6	2.89	2.5	-1.73118	1.10218e-21	9.65789e-22			K18789//xylogalacturonan beta-1,3-xylosyltransferase [EC:2.4.2.41]	XP_016199424.1|2.3e-262|probable glycosyltransferase At3g42180 [Arachis ipaensis]	GO:0006464//cellular protein modification process;GO:0006807//nitrogen compound metabolic process;GO:0006486//protein glycosylation;GO:0043413//macromolecule glycosylation;GO:0008152//metabolic process;GO:0044237//cellular metabolic process;GO:1901137//carbohydrate derivative biosynthetic process;GO:0019538//protein metabolic process;GO:1901576//organic substance biosynthetic process;GO:0036211//…
arahy.032VCH.3	4130	2.59	2.21	2.28	6.78	6.41	7.06	-1.50598	8.01134e-30	5.76867e-30				XP_020960788.1|5.7e-48|uncharacterized protein LOC107605138 isoform X3 [Arachis ipaensis]
arahy.033PPZ.2	4010	1.27	1.34	1.28	3.95	4.13	4	-1.67441	1.23521e-36	7.74953e-37			K01805//xylose isomerase [EC:5.3.1.5]+ko00040//Pentose and glucuronate interconversions+ko01100//Metabolic pathways+ko00051//Fructose and mannose metabolism;K01805//xylose isomerase [EC:5.3.1.5]+ko00040//Pentose and glucuronate interconversions+ko01100//Metabolic pathways+ko00051//Fructose and mannose metabolism	XP_025682873.1|3.3e-168|uncharacterized protein LOC112784012 isoform X2 [Arachis hypogaea]
arahy.033Y78.1	2409	39.2	36.57	37.76	11.54	9.74	11.23	1.80304	0	0			K15333//tRNA guanosine-2'-O-methyltransferase [EC:2.1.1.34];K12619//5'-3' exoribonuclease 2 [EC:3.1.13.-]+ko03018//RNA degradation+ko03008//Ribosome biogenesis in eukaryotes;K13199//plasminogen activator inhibitor 1 RNA-binding protein;K14568//rRNA small subunit pseudouridine methyltransferase Nep1 [EC:2.1.1.260]+ko03008//Ribosome biogenesis in eukaryotes	XP_016182714.1|0.0e+00|subtilisin-like protease SBT1.5 [Arachis ipaensis]	GO:0003824//catalytic activity;GO:0008233//peptidase activity;GO:0004252//serine-type endopeptidase activity;GO:0017171//serine hydrolase activity;GO:0140096//catalytic activity, acting on a protein;GO:0070011//peptidase activity, acting on L-amino acid peptides;GO:0016787//hydrolase activity;GO:0004175//endopeptidase activity;GO:0008236//serine-type peptidase activity;
arahy.038FFL.1	4010	0.08	0.13	0.33	0.38	0.81	0.21	-1.36171	2.66111e-06	4.49478e-06			K04733//interleukin-1 receptor-associated kinase 4 [EC:2.7.11.1]	XP_025680352.1|3.8e-125|protein NSP-INTERACTING KINASE 3-like [Arachis hypogaea]
arahy.03B6QV.1	1086	0.22	0.29	0.13	0	0	0	4.66475	0.000122691	0.000238648				XP_016169569.1|1.6e-212|uncharacterized protein LOC107612323 [Arachis ipaensis]
arahy.03HAKR.1	3290	0.82	0.44	0	3.02	2.26	3.34	-2.90123	4.41528e-56	2.04373e-56			K09272//structure-specific recognition protein 1;K09272//structure-specific recognition protein 1	XP_016167446.1|1.8e-199|high mobility group B protein 9 isoform X2 [Arachis ipaensis]
arahy.03IC02.1	373	0	0	0	2.97	1.77	2.63	-5.71571	9.00769e-08	1.37647e-07			K07119//uncharacterized protein	XP_020966205.1|8.1e-28|uncharacterized protein LOC107618007 isoform X3 [Arachis ipaensis]
arahy.03IQ9F.5	7163	4.13	4.36	4.76	0.27	0.12	0.22	4.54897	7.78749e-184	1.32322e-184			K01535//H+-transporting ATPase [EC:7.1.2.1]+ko00190//Oxidative phosphorylation;K01535//H+-transporting ATPase [EC:7.1.2.1]+ko00190//Oxidative phosphorylation;K01535//H+-transporting ATPase [EC:7.1.2.1]+ko00190//Oxidative phosphorylation;K01535//H+-transporting ATPase [EC:7.1.2.1]+ko00190//Oxidative phosphorylation;K01535//H+-transporting ATPase [EC:7.1.2.1]+ko00190//Oxidative phosphorylation	XP_015968282.2|0.0e+00|ATPase 10, plasma membrane-type isoform X1 [Arachis duranensis]	GO:0006812//cation transport;GO:0006811//ion transport;GO:1902600//hydrogen ion transmembrane transport;GO:0051234//establishment of localization;GO:0140115//export across plasma membrane;GO:0098662//inorganic cation transmembrane transport;GO:0120029//hydrogen ion export across plasma membrane;GO:0098655//cation transmembrane transport;GO:0098660//inorganic ion transmembrane transport;GO:0051179…
arahy.03KRNB.2	7905	0.77	0	1.16	2.51	2.58	2.4	-1.96264	5.26306e-31	3.69802e-31			K01411//nardilysin [EC:3.4.24.61];K01411//nardilysin [EC:3.4.24.61]	XP_025692043.1|1.9e-115|nardilysin-like isoform X1 [Arachis hypogaea]
arahy.03MBRC.1	2299	2.01	2.33	2.23	4.3	4.66	4.65	-1.05002	1.43945e-20	1.29951e-20				XP_025606607.1|5.6e-231|uncharacterized protein LOC112697591 isoform X1 [Arachis hypogaea]
arahy.03Q7VJ.1	12574	0.07	0.09	0.07	2.89	2.97	3.66	-5.3507	1.84508e-66	7.51947e-67			K00699//glucuronosyltransferase [EC:2.4.1.17]+ko00860//Porphyrin and chlorophyll metabolism+ko00040//Pentose and glucuronate interconversions+ko01100//Metabolic pathways+ko00053//Ascorbate and aldarate metabolism+ko01110//Biosynthesis of secondary metabolites;K13493//cytokinin-N-glucosyltransferase [EC:2.4.1.-]+ko00908//Zeatin biosynthesis+ko01110//Biosynthesis of secondary metabolites	XP_025609270.1|1.1e-267|UDP-glycosyltransferase 76B1-like isoform X3 [Arachis hypogaea]
arahy.03QWZ4.1	1504	5.89	5.56	6.1	2.8	2.61	2.88	1.0807	1.51377e-14	1.67249e-14				XP_016184482.1|5.9e-43|indole-3-acetic acid-induced protein ARG2 [Arachis ipaensis]	GO:0044444//cytoplasmic part;GO:0005737//cytoplasm;GO:0005623//cell;GO:0044424//intracellular part;GO:0043231//intracellular membrane-bounded organelle;GO:0005739//mitochondrion;GO:0044464//cell part;GO:0043226//organelle;GO:0043227//membrane-bounded organelle;GO:0043229//intracellular organelle;GO:0005622//intracellular;
arahy.03R76N.1	1758	2.88	2.61	2.93	16.1	16.66	16.48	-2.54905	2.65075e-146	5.51081e-147				XP_015934602.1|1.5e-125|NAD(P)H-quinone oxidoreductase subunit M, chloroplastic [Arachis duranensis]	GO:0016655//oxidoreductase activity, acting on NAD(P)H, quinone or similar compound as acceptor;GO:0016651//oxidoreductase activity, acting on NAD(P)H;GO:0016491//oxidoreductase activity;GO:0003824//catalytic activity;
arahy.03T58Y.1	3336	3.88	4.24	3.99	0.83	0.73	0.75	2.38487	6.20377e-47	3.26384e-47			K09338//homeobox-leucine zipper protein	XP_025696637.1|1.7e-209|homeobox-leucine zipper protein HAT7-like isoform X1 [Arachis hypogaea]
arahy.03VIYN.1	6923	13.24	14.08	14.16	30.69	32.51	30.15	-1.1711	2.72314e-244	3.49401e-245			K18681//DIS3-like exonuclease 1 [EC:3.1.13.-]+ko03018//RNA degradation;K17302//coatomer subunit beta'	XP_016203196.1|0.0e+00|protein EXECUTER 2, chloroplastic [Arachis ipaensis]
arahy.040H4U.1	4551	15.3	13.62	14.4	6.03	6.61	6.04	1.21174	6.4304e-136	1.4361e-136			K08286//protein-serine/threonine kinase [EC:2.7.11.-]	XP_016176157.1|0.0e+00|serine/threonine-protein kinase D6PK [Arachis ipaensis]	GO:0140096//catalytic activity, acting on a protein;GO:0016773//phosphotransferase activity, alcohol group as acceptor;GO:0035639//purine ribonucleoside triphosphate binding;GO:0004672//protein kinase activity;GO:0005524//ATP binding;GO:0036094//small molecule binding;GO:0097367//carbohydrate derivative binding;GO:0097159//organic cyclic compound binding;GO:0032559//adenyl ribonucleotide binding;…
arahy.041DUX.1	3933	0	0	0.1	0.17	0.17	0.07	-2.03231	0.000910929	0.00195197			K22827//calcium uptake protein 1, mitochondrial;K14326//regulator of nonsense transcripts 1 [EC:3.6.4.-]+ko03015//mRNA surveillance pathway+ko03013//RNA transport	XP_020961179.1|1.3e-148|uncharacterized protein LOC107646880 [Arachis ipaensis]
arahy.044LWD.1	5573	1.21	1.41	0.93	3.73	2.99	3.88	-1.579	1.646e-58	7.38364e-59			K22048//mechanosensitive ion channel protein 4/5/6/7/8/9/10	XP_025623715.1|0.0e+00|mechanosensitive ion channel protein 10-like [Arachis hypogaea]	GO:0051179//localization;GO:0055085//transmembrane transport;GO:0006810//transport;GO:0051234//establishment of localization;GO:0016021//integral component of membrane;GO:0005623//cell;GO:0071944//cell periphery;GO:0016020//membrane;GO:0044464//cell part;GO:0031224//intrinsic component of membrane;GO:0005886//plasma membrane;GO:0044425//membrane part;
arahy.045FSF.1	4033	0.97	0.37	0.33	1.8	1.55	1.39	-1.50847	3.48027e-07	5.52119e-07			K13447//respiratory burst oxidase [EC:1.6.3.- 1.11.1.-]+ko04016//MAPK signaling pathway - plant+ko04626//Plant-pathogen interaction	XP_020963993.1|5.1e-28|uncharacterized protein LOC107611535 [Arachis ipaensis]
arahy.045PL1.1	2561	27.93	22.42	26.54	9.19	7.56	9.74	1.53583	9.7408e-162	1.85326e-162			K14484//auxin-responsive protein IAA+ko04075//Plant hormone signal transduction	XP_016188864.1|3.2e-147|auxin-responsive protein IAA27 [Arachis ipaensis]	GO:0051716//cellular response to stimulus;GO:0031323//regulation of cellular metabolic process;GO:0009719//response to endogenous stimulus;GO:0006355//regulation of transcription, DNA-templated;GO:0080090//regulation of primary metabolic process;GO:0032870//cellular response to hormone stimulus;GO:0051252//regulation of RNA metabolic process;GO:0010033//response to organic substance;GO:0019219//r…
arahy.047JWD.1	2951	0.33	0.19	0.36	0.95	0.67	1.16	-1.66804	6.89711e-08	1.04689e-07				XP_020999060.1|5.9e-50|uncharacterized protein LOC107491319 isoform X4 [Arachis duranensis]
arahy.048XCA.1	4486	2.21	1.52	2.51	5	4.98	5.31	-1.29518	1.00987e-29	7.28533e-30			K10752//histone-binding protein RBBP4	XP_016169231.1|5.3e-271|WD-40 repeat-containing protein MSI4-like [Arachis ipaensis]	GO:0043231//intracellular membrane-bounded organelle;GO:0043227//membrane-bounded organelle;GO:0043226//organelle;GO:0005634//nucleus;GO:0005622//intracellular;GO:0043229//intracellular organelle;GO:0044424//intracellular part;GO:0005623//cell;GO:0044464//cell part;
arahy.04CCAU.1	975	2.28	2.48	2.38	1.04	0.79	0.82	1.43032	3.38588e-10	4.52546e-10				YP_173495.1|4.9e-24|hypothetical protein NitaMp158 [Nicotiana tabacum]	GO:0005739//mitochondrion;GO:0044444//cytoplasmic part;GO:0016020//membrane;GO:0043229//intracellular organelle;GO:0005623//cell;GO:0044424//intracellular part;GO:0043227//membrane-bounded organelle;GO:0005622//intracellular;GO:0044464//cell part;GO:0031224//intrinsic component of membrane;GO:0043226//organelle;GO:0044425//membrane part;GO:0043231//intracellular membrane-bounded organelle;GO:0005…
arahy.04D7UL.1	3902	1.35	0.96	1.75	0.43	0.6	0.73	1.20303	4.0251e-05	7.48658e-05			K12472//epidermal growth factor receptor substrate 15+ko04144//Endocytosis;K06699//proteasome activator subunit 4+ko03050//Proteasome	XP_025686008.1|2.0e-176|BURP domain protein RD22-like [Arachis hypogaea]
arahy.04DKNA.1	4281	10.96	10.47	9.85	3.71	3.61	4.19	1.44043	1.37385e-72	5.22281e-73			K22455//estrogen receptor-binding fragment-associated gene 9 protein	XP_016185171.1|1.1e-231|uncharacterized protein LOC107626782 [Arachis ipaensis]
arahy.04DS3H.1	267	0.66	1.66	1.22	0	0.49	0	2.85763	0.000395618	0.00081288			K14488//SAUR family protein+ko04075//Plant hormone signal transduction	XP_015953259.1|6.5e-40|auxin-induced protein 15A-like [Arachis duranensis]
arahy.04F84Q.1	4924	3.46	3.2	3.48	0.77	0.76	0.52	2.3085	4.57985e-106	1.26875e-106			K00454//lipoxygenase [EC:1.13.11.12]+ko00591//Linoleic acid metabolism+ko00592//alpha-Linolenic acid metabolism+ko01100//Metabolic pathways+ko01110//Biosynthesis of secondary metabolites;K00454//lipoxygenase [EC:1.13.11.12]+ko00591//Linoleic acid metabolism+ko00592//alpha-Linolenic acid metabolism+ko01100//Metabolic pathways+ko01110//Biosynthesis of secondary metabolites	XP_016190077.1|0.0e+00|linoleate 13S-lipoxygenase 3-1, chloroplastic [Arachis ipaensis]	GO:0006629//lipid metabolic process;GO:0009987//cellular process;GO:0044237//cellular metabolic process;GO:0009058//biosynthetic process;GO:0072330//monocarboxylic acid biosynthetic process;GO:0044281//small molecule metabolic process;GO:0044283//small molecule biosynthetic process;GO:0046394//carboxylic acid biosynthetic process;GO:0019752//carboxylic acid metabolic process;GO:1901576//organic s…
arahy.04GDI5.1	5192	0.43	0.33	0.48	0.1	0.13	0.11	1.85065	8.97157e-11	1.16772e-10			K20924//cellulose synthase-like protein [EC:2.4.1.-]	XP_016187820.1|0.0e+00|cellulose synthase-like protein D3 [Arachis ipaensis]
arahy.04HYJ8.1	795	42.84	44.32	43.89	148.26	144.27	135.43	-1.70815	0	0				BAT84539.1|1.1e-33|hypothetical protein VIGAN_04194600 [Vigna angularis var. angularis]	GO:0051704//multi-organism process;GO:0006952//defense response;GO:0009814//defense response, incompatible interaction;GO:0006955//immune response;GO:0051707//response to other organism;GO:0043207//response to external biotic stimulus;GO:0009607//response to biotic stimulus;GO:0002376//immune system process;GO:0045087//innate immune response;GO:0009605//response to external stimulus;GO:0009627//s…
arahy.04X3C9.1	5469	0.52	0.46	0.73	1.51	1.59	1.75	-1.50115	1.9168e-25	1.52118e-25		LRR and NB-ARC domains-containing disease resistance protein (best arabidopsis hit)	K15078//structure-specific endonuclease subunit SLX1 [EC:3.6.1.-];K12818//ATP-dependent RNA helicase DHX8/PRP22 [EC:3.6.4.13]+ko03040//Spliceosome	XP_025634477.1|0.0e+00|putative disease resistance RPP13-like protein 1 [Arachis hypogaea]
arahy.04XLZZ.1	1242	0	1.12	0.86	1.69	1.2	2.44	-1.43059	9.41054e-05	0.00018097				XP_020971518.1|6.7e-38|uncharacterized protein LOC107625338 isoform X1 [Arachis ipaensis]
arahy.04YHM3.1	637	0.22	0	0.34	1.31	1.85	1.76	-3.13294	1.54858e-09	2.14049e-09			K00869//mevalonate kinase [EC:2.7.1.36]+ko04146//Peroxisome+ko00900//Terpenoid backbone biosynthesis+ko01100//Metabolic pathways+ko01110//Biosynthesis of secondary metabolites	XP_020992770.1|2.2e-36|mevalonate kinase-like [Arachis duranensis]
arahy.04YXC9.2	3792	2.3	1.94	1.29	4.91	5.98	5.23	-1.62622	3.26709e-21	2.89811e-21		Leucine-rich repeat protein kinase family protein (best arabidopsis hit)	K19613//leucine-rich repeat protein SHOC2;K19613//leucine-rich repeat protein SHOC2	OMO72269.1|5.1e-18|hypothetical protein COLO4_27735 [Corchorus olitorius]	GO:0016021//integral component of membrane;GO:0016020//membrane;GO:0031224//intrinsic component of membrane;GO:0044425//membrane part;GO:0032559//adenyl ribonucleotide binding;GO:0016772//transferase activity, transferring phosphorus-containing groups;GO:0003824//catalytic activity;GO:0043167//ion binding;GO:0097159//organic cyclic compound binding;GO:0016773//phosphotransferase activity, alcohol…
arahy.04ZIEQ.2	5191	3.44	3.81	3.79	1.24	0.9	0.82	1.90246	7.25349e-51	3.59685e-51	ARF		K14486//auxin response factor+ko04075//Plant hormone signal transduction;K14486//auxin response factor+ko04075//Plant hormone signal transduction;K14486//auxin response factor+ko04075//Plant hormone signal transduction	XP_015937952.1|0.0e+00|auxin response factor 18 isoform X4 [Arachis duranensis]
arahy.05088S.1	1281	0.59	0.85	0.41	0.13	0.13	0.3	1.73423	1.54543e-05	2.77014e-05			K11649//SWI/SNF related-matrix-associated actin-dependent regulator of chromatin subfamily C;K21596//calmodulin-binding transcription activator;K15030//translation initiation factor 3 subunit M	XP_016172372.1|4.3e-254|F-box/kelch-repeat protein At3g23880-like [Arachis ipaensis]
arahy.050RSH.1	4666	0.53	1.15	0.8	2.51	2.13	2.11	-1.44272	3.13343e-17	3.14594e-17		Leucine-rich repeat protein kinase family protein (best arabidopsis hit)	K04733//interleukin-1 receptor-associated kinase 4 [EC:2.7.11.1]	XP_020995633.1|1.5e-220|probable leucine-rich repeat receptor-like protein kinase At5g49770 isoform X4 [Arachis duranensis]
arahy.051FW7.1	2296	5.99	6.13	6.45	2.04	2.01	1.99	1.62004	2.50934e-54	1.19114e-54			K18810//cyclin D1/2/4, plant	XP_025620410.1|2.8e-188|cyclin-D4-1-like isoform X1 [Arachis hypogaea]
arahy.051ZG9.1	2082	3.48	2.71	3.27	1.05	0.8	1.33	1.57164	2.37347e-20	2.15708e-20			K03006//DNA-directed RNA polymerase II subunit RPB1 [EC:2.7.7.6]+ko03020//RNA polymerase	XP_016188804.1|8.8e-168|early nodulin-like protein 2 [Arachis ipaensis]	GO:0016491//oxidoreductase activity;GO:0003824//catalytic activity;GO:0009055//electron transfer activity;
arahy.0568A9.3	4326	1.15	0.73	1.06	9.03	9.9	9.73	-3.27013	6.40645e-186	1.07443e-186			K01805//xylose isomerase [EC:5.3.1.5]+ko00040//Pentose and glucuronate interconversions+ko01100//Metabolic pathways+ko00051//Fructose and mannose metabolism;K01805//xylose isomerase [EC:5.3.1.5]+ko00040//Pentose and glucuronate interconversions+ko01100//Metabolic pathways+ko00051//Fructose and mannose metabolism;K01805//xylose isomerase [EC:5.3.1.5]+ko00040//Pentose and glucuronate interconversio…	XP_025682873.1|4.9e-283|uncharacterized protein LOC112784012 isoform X2 [Arachis hypogaea]
arahy.0571R5.1	3716	10.38	12.31	10.56	3.6	3.7	3.68	1.59652	1.48216e-112	3.90044e-113			K19891//glucan endo-1,3-beta-glucosidase 1/2/3 [EC:3.2.1.39]+ko00500//Starch and sucrose metabolism;K19892//glucan endo-1,3-beta-glucosidase 4 [EC:3.2.1.39]+ko00500//Starch and sucrose metabolism	XP_016203796.1|5.9e-294|glucan endo-1,3-beta-glucosidase 13 [Arachis ipaensis]
arahy.05E95R.1	5362	4.16	4.93	4.46	2.41	1.68	1.58	1.25781	1.26346e-36	7.92949e-37			K00873//pyruvate kinase [EC:2.7.1.40]+ko00010//Glycolysis / Gluconeogenesis+ko00230//Purine metabolism+ko01230//Biosynthesis of amino acids+ko01100//Metabolic pathways+ko01110//Biosynthesis of secondary metabolites+ko00620//Pyruvate metabolism+ko01200//Carbon metabolism	XP_016174513.1|3.3e-298|pyruvate kinase 1, cytosolic [Arachis ipaensis]	GO:0005488//binding;GO:0016301//kinase activity;GO:0016773//phosphotransferase activity, alcohol group as acceptor;GO:0016772//transferase activity, transferring phosphorus-containing groups;GO:0004743//pyruvate kinase activity;GO:0000287//magnesium ion binding;GO:0046872//metal ion binding;GO:0043167//ion binding;GO:0003824//catalytic activity;GO:0016740//transferase activity;GO:0030955//potassi…
arahy.05JDR6.3	5890	0.78	0.4	0.89	2.16	2.75	1.6	-1.51393	3.6451e-22	3.15435e-22			K07024//sucrose-6-phosphatase [EC:3.1.3.24]+ko00500//Starch and sucrose metabolism;K07024//sucrose-6-phosphatase [EC:3.1.3.24]+ko00500//Starch and sucrose metabolism;K07024//sucrose-6-phosphatase [EC:3.1.3.24]+ko00500//Starch and sucrose metabolism	XP_016181175.1|2.0e-59|sucrose-phosphatase 1 isoform X2 [Arachis ipaensis]
arahy.05JXYY.1	5689	5.25	6.61	6.18	14.18	13.81	13.9	-1.21616	7.15708e-81	2.50347e-81			K02634//apocytochrome f+ko01100//Metabolic pathways+ko00195//Photosynthesis	XP_025700726.1|8.1e-260|chloroplast envelope membrane protein-like [Arachis hypogaea]
arahy.05MAMP.1	4393	0.53	0.54	0.64	0.22	0.31	0.29	1.05236	3.40261e-05	6.2835e-05			K11426//SET and MYND domain-containing protein;K17710//pentatricopeptide repeat domain-containing protein 1	XP_025623003.1|5.6e-264|uncharacterized protein LOC112715454 [Arachis hypogaea]
arahy.05MP60.1	2639	1.67	2.01	1.95	0.03	0.62	0.26	2.63185	6.36735e-35	4.11436e-35			K15014//solute carrier family 29 (equilibrative nucleoside transporter), member 1/2/3	XP_025630381.1|1.9e-225|equilibrative nucleotide transporter 8-like [Arachis hypogaea]	GO:0031224//intrinsic component of membrane;GO:0016021//integral component of membrane;GO:0016020//membrane;GO:0044425//membrane part;GO:0022857//transmembrane transporter activity;GO:0005337//nucleoside transmembrane transporter activity;GO:1901505//carbohydrate derivative transmembrane transporter activity;GO:0005215//transporter activity;GO:0015932//nucleobase-containing compound transmembrane…
arahy.05NU8P.1	1495	0.21	0.19	0.13	0	0	0.05	3.42	0.00099291	0.00213788				XP_015967272.1|9.3e-112|uncharacterized protein LOC107490996 [Arachis duranensis]
arahy.05VK9G.1	3318	0.43	0.31	0.38	0	0.05	0.29	1.66888	3.57416e-05	6.61479e-05	bHLH		K13422//transcription factor MYC2+ko04016//MAPK signaling pathway - plant+ko04075//Plant hormone signal transduction	XP_025694732.1|1.7e-265|transcription factor bHLH91-like [Arachis hypogaea]	GO:0005488//binding;GO:0046983//protein dimerization activity;GO:0005515//protein binding;
arahy.05X33F.1	855	56.57	50.88	53.52	18.9	20.96	19.26	1.44373	9.31704e-109	2.53007e-109			K12741//heterogeneous nuclear ribonucleoprotein A1/A3+ko03040//Spliceosome	KGN52120.1|2.1e-32|hypothetical protein Csa_5G611020 [Cucumis sativus]	GO:2001141//regulation of RNA biosynthetic process;GO:0031327//negative regulation of cellular biosynthetic process;GO:0019219//regulation of nucleobase-containing compound metabolic process;GO:0019222//regulation of metabolic process;GO:0031326//regulation of cellular biosynthetic process;GO:0051172//negative regulation of nitrogen compound metabolic process;GO:0045934//negative regulation of nu…
arahy.05XESX.1	1462	30.88	34.51	45.4	15.43	14.77	10.63	1.43982	4.18359e-121	1.03311e-121				PLY97102.1|1.2e-104|hypothetical protein LSAT_4X50261 [Lactuca sativa]	GO:0044237//cellular metabolic process;GO:0022900//electron transport chain;GO:0055114//oxidation-reduction process;GO:0009987//cellular process;GO:0008152//metabolic process;GO:0006091//generation of precursor metabolites and energy;GO:0005737//cytoplasm;GO:0043229//intracellular organelle;GO:0005623//cell;GO:0043226//organelle;GO:0005739//mitochondrion;GO:0031224//intrinsic component of membran…
arahy.05ZMZX.1	4176	1.67	1.8	1.95	6.57	6.58	5.85	-1.80925	2.24831e-110	6.0206e-111			K08134//procollagen-proline 3-dioxygenase 1 [EC:1.14.11.7]	XP_020963779.1|1.1e-96|uncharacterized protein LOC107613843 [Arachis ipaensis]
arahy.06014X.1	4679	1.36	1.38	1.15	3.51	3.62	4.06	-1.50503	4.68176e-39	2.79975e-39			K00588//caffeoyl-CoA O-methyltransferase [EC:2.1.1.104]+ko01100//Metabolic pathways+ko01110//Biosynthesis of secondary metabolites+ko00940//Phenylpropanoid biosynthesis+ko00941//Flavonoid biosynthesis+ko00945//Stilbenoid, diarylheptanoid and gingerol biosynthesis+ko00360//Phenylalanine metabolism;K18883//tricin synthase [EC:2.1.1.175];K00588//caffeoyl-CoA O-methyltransferase [EC:2.1.1.104]+ko0110…	XP_015933757.1|1.6e-165|O-methyltransferase MdmC-like isoform X1 [Arachis duranensis]	GO:0008757//S-adenosylmethionine-dependent methyltransferase activity;GO:0008168//methyltransferase activity;GO:0003824//catalytic activity;GO:0016741//transferase activity, transferring one-carbon groups;GO:0008171//O-methyltransferase activity;GO:0016740//transferase activity;
arahy.060TK3.1	242	0.46	1.81	1.53	0	0	0	4.99165	1.76217e-05	3.17181e-05				XP_025693428.1|1.3e-40|non-specific lipid transfer protein GPI-anchored 1-like [Arachis hypogaea]	GO:0010876//lipid localization;GO:0006869//lipid transport;GO:0071702//organic substance transport;GO:0033036//macromolecule localization;GO:0051179//localization;GO:0051234//establishment of localization;GO:0006810//transport;GO:0016021//integral component of membrane;GO:0016020//membrane;GO:0044425//membrane part;GO:0031224//intrinsic component of membrane;GO:0008289//lipid binding;GO:0005488//…
arahy.064ICJ.1	1350	0.42	0.87	0.73	1.06	1.51	2.06	-1.1931	4.66868e-05	8.73177e-05			K20792//N-alpha-acetyltransferase 15/16, NatA auxiliary subunit	XP_020972991.1|7.3e-42|uncharacterized protein LOC110269475 [Arachis ipaensis]
arahy.068H8T.1	4274	0	0	0	0	0.69	0.38	-6.59604	1.19187e-12	1.42347e-12	C3H	Brassica rapa subsp. pekinensis isolate BrTNL50 disease resistance protein gene, complete cds.	K23048//RING finger protein unkempt;K13832//3-dehydroquinate dehydratase / shikimate dehydrogenase [EC:4.2.1.10 1.1.1.25]+ko01230//Biosynthesis of amino acids+ko01100//Metabolic pathways+ko01110//Biosynthesis of secondary metabolites+ko00400//Phenylalanine, tyrosine and tryptophan biosynthesis	XP_025609026.1|2.1e-259|zinc finger CCCH domain-containing protein 3-like [Arachis hypogaea]
arahy.068WTC.1	2926	40.06	38.36	38.86	86.09	92.07	90.55	-1.19739	0	0			K14190//GDP-L-galactose phosphorylase [EC:2.7.7.69]+ko01100//Metabolic pathways+ko00053//Ascorbate and aldarate metabolism+ko01110//Biosynthesis of secondary metabolites	XP_015973053.1|2.0e-248|GDP-L-galactose phosphorylase 1 [Arachis duranensis]	GO:0004645//phosphorylase activity;GO:0003824//catalytic activity;GO:0016740//transferase activity;GO:0016758//transferase activity, transferring hexosyl groups;GO:0016757//transferase activity, transferring glycosyl groups;GO:0080048//GDP-D-glucose phosphorylase activity;
arahy.069QKB.2	4184	0.18	0.2	0.2	0.98	0.92	1	-2.29612	4.11944e-18	4.01956e-18			K15728//phosphatidate phosphatase LPIN [EC:3.1.3.4]+ko01100//Metabolic pathways+ko01110//Biosynthesis of secondary metabolites+ko00564//Glycerophospholipid metabolism+ko00561//Glycerolipid metabolism;K15728//phosphatidate phosphatase LPIN [EC:3.1.3.4]+ko01100//Metabolic pathways+ko01110//Biosynthesis of secondary metabolites+ko00564//Glycerophospholipid metabolism+ko00561//Glycerolipid metabolism	XP_015972442.1|2.3e-296|phosphatidate phosphatase PAH2 [Arachis duranensis]	GO:0016788//hydrolase activity, acting on ester bonds;GO:0003824//catalytic activity;GO:0042578//phosphoric ester hydrolase activity;GO:0016787//hydrolase activity;GO:0016791//phosphatase activity;GO:0008195//phosphatidate phosphatase activity;
arahy.06AKLM.1	1546	0.17	0.17	0	3.48	1.5	1.27	-4.19287	2.09114e-09	2.90903e-09				XP_016186699.1|1.1e-49|indole-3-acetic acid-induced protein ARG2-like [Arachis ipaensis]
arahy.06AT0U.1	3710	0	0.73	0	0	0	0	6.57114	5.05645e-13	5.94443e-13		Leucine-rich receptor-like protein kinase family protein (best arabidopsis hit)	K00924//kinase [EC:2.7.1.-]	XP_025680009.1|0.0e+00|leucine-rich repeat receptor-like protein kinase PXL1 [Arachis hypogaea]
arahy.06AUCQ.2	4855	0.6	0.65	0.37	0.03	0	0	5.71422	2.04213e-14	2.26713e-14		NB-ARC domain-containing disease resistance protein (best arabidopsis hit)		XP_015949592.1|2.2e-123|protein LIGHT-DEPENDENT SHORT HYPOCOTYLS 4-like [Arachis duranensis]
arahy.06AVZ6.1	1970	0.12	0.12	0.4	5.25	5.85	6.84	-4.72103	1.73066e-58	7.76587e-59				XP_015968516.1|2.9e-91|uncharacterized protein LOC107492063 isoform X1 [Arachis duranensis]
arahy.06BM8Z.2	10523	0	0.06	0	0.38	0.13	0.15	-3.54275	0.000350133	0.000715387			K14326//regulator of nonsense transcripts 1 [EC:3.6.4.-]+ko03015//mRNA surveillance pathway+ko03013//RNA transport;K05658//ATP-binding cassette, subfamily B (MDR/TAP), member 1 [EC:7.6.2.2]+ko02010//ABC transporters;K01230//mannosyl-oligosaccharide alpha-1,2-mannosidase [EC:3.2.1.113]+ko04141//Protein processing in endoplasmic reticulum+ko00510//N-Glycan biosynthesis+ko01100//Metabolic pathways;K…	XP_025664677.1|6.4e-295|uncharacterized protein LOC112763149 [Arachis hypogaea]
arahy.06CD8W.1	4132	1.75	1.52	1.43	10.36	9.59	11.34	-2.73849	7.60364e-224	1.06809e-224			K15397//3-ketoacyl-CoA synthase [EC:2.3.1.199]+ko01100//Metabolic pathways+ko01110//Biosynthesis of secondary metabolites+ko00062//Fatty acid elongation	XP_016182193.1|0.0e+00|3-ketoacyl-CoA synthase 1 [Arachis ipaensis]	GO:0044237//cellular metabolic process;GO:0019752//carboxylic acid metabolic process;GO:0008610//lipid biosynthetic process;GO:0006633//fatty acid biosynthetic process;GO:0044249//cellular biosynthetic process;GO:0009058//biosynthetic process;GO:0016053//organic acid biosynthetic process;GO:0044281//small molecule metabolic process;GO:0008152//metabolic process;GO:1901576//organic substance biosy…
arahy.06CJ1U.1	729	0.11	0	0	0.55	0.65	0.46	-3.97967	4.8089e-05	9.00599e-05				XP_016208072.1|8.3e-66|uncharacterized protein LOC107648765 [Arachis ipaensis]
arahy.06EJ88.1	1857	2.79	3.77	3.86	0.75	0.54	0.79	2.32406	5.45167e-32	3.7433e-32			K00799//glutathione S-transferase [EC:2.5.1.18]+ko00480//Glutathione metabolism	XP_025659802.1|5.6e-118|glutathione S-transferase-like [Arachis hypogaea]
arahy.06HSAJ.1	10242	2.01	1.87	1.96	0.13	0.26	0.07	3.65172	2.9394e-24	2.40715e-24			K00121//S-(hydroxymethyl)glutathione dehydrogenase / alcohol dehydrogenase [EC:1.1.1.284 1.1.1.1]+ko00010//Glycolysis / Gluconeogenesis+ko00350//Tyrosine metabolism+ko01100//Metabolic pathways+ko01110//Biosynthesis of secondary metabolites+ko00071//Fatty acid degradation+ko01200//Carbon metabolism	XP_025686970.1|3.1e-181|alcohol dehydrogenase-like 1 [Arachis hypogaea]
arahy.06HUX3.1	4030	2.56	2.45	2.69	5.88	5.71	5.82	-1.17872	5.22508e-43	2.92324e-43				XP_025615835.1|0.0e+00|uncharacterized protein LOC112707982 [Arachis hypogaea]
arahy.06ILPZ.1	2200	2.92	2.69	0.83	4.61	6.12	7.36	-1.4927	1.21683e-07	1.87356e-07
arahy.06MV4V.1	2301	2.23	2.11	2.27	6.12	6.91	6.97	-1.59905	1.9427e-55	9.07245e-56			K15803//(-)-germacrene D synthase [EC:4.2.3.75]+ko00909//Sesquiterpenoid and triterpenoid biosynthesis	XP_015964408.1|4.3e-146|thylakoid lumenal protein TL20.3, chloroplastic isoform X1 [Arachis duranensis]
arahy.06NKS3.1	3039	0.95	1.01	1.05	0.09	0.1	0.07	3.54302	2.70029e-35	1.73523e-35			K13420//LRR receptor-like serine/threonine-protein kinase FLS2 [EC:2.7.11.1]+ko04016//MAPK signaling pathway - plant+ko04626//Plant-pathogen interaction	XP_025668063.1|0.0e+00|receptor-like protein 33 [Arachis hypogaea]
arahy.06P6RC.1	2597	7.11	8.47	8.24	18.36	15.2	17.47	-1.09923	2.01667e-60	8.80685e-61			K02537//mitotic spindle assembly checkpoint protein MAD2	XP_015943815.1|2.0e-111|mitotic spindle checkpoint protein MAD2 [Arachis duranensis]	GO:0010948//negative regulation of cell cycle process;GO:0007093//mitotic cell cycle checkpoint;GO:0045930//negative regulation of mitotic cell cycle;GO:0051784//negative regulation of nuclear division;GO:0071173//spindle assembly checkpoint;GO:0065007//biological regulation;GO:0045841//negative regulation of mitotic metaphase/anaphase transition;GO:0000075//cell cycle checkpoint;GO:0033044//regu…
arahy.06QSWT.1	5939	1.2	1.15	0.67	0.06	0.05	0.19	3.31262	1.52196e-16	1.56506e-16			K04124//gibberellin 3beta-dioxygenase [EC:1.14.11.15]+ko00904//Diterpenoid biosynthesis+ko01110//Biosynthesis of secondary metabolites;K04125//gibberellin 2beta-dioxygenase [EC:1.14.11.13]+ko00904//Diterpenoid biosynthesis+ko01110//Biosynthesis of secondary metabolites	XP_025659685.1|2.8e-201|probable 2-oxoglutarate-dependent dioxygenase AOP1 [Arachis hypogaea]
arahy.06T7H8.1	2886	1.2	1.52	1.21	0	0	0	7.38117	1.43502e-20	1.29541e-20			K09841//xanthoxin dehydrogenase [EC:1.1.1.288]+ko00906//Carotenoid biosynthesis+ko01100//Metabolic pathways+ko01110//Biosynthesis of secondary metabolites;K13070//momilactone-A synthase [EC:1.1.1.295]+ko00904//Diterpenoid biosynthesis+ko01110//Biosynthesis of secondary metabolites	XP_016200988.1|6.9e-150|secoisolariciresinol dehydrogenase-like [Arachis ipaensis]
arahy.06TEM4.1	2716	2.25	2.68	2.43	0.39	0.85	0.94	1.74878	4.40338e-29	3.21612e-29			K11843//ubiquitin carboxyl-terminal hydrolase 14 [EC:3.4.19.12]	XP_025617908.1|0.0e+00|putative F-box/LRR-repeat protein At3g59160 [Arachis hypogaea]
arahy.06ZF6Z.1	1890	57.08	60.32	63.67	17.7	17.47	19.51	1.726	0	0			K00058//D-3-phosphoglycerate dehydrogenase / 2-oxoglutarate reductase [EC:1.1.1.95 1.1.1.399]+ko01230//Biosynthesis of amino acids+ko01100//Metabolic pathways+ko00260//Glycine, serine and threonine metabolism+ko01200//Carbon metabolism	XP_015958512.1|0.0e+00|D-3-phosphoglycerate dehydrogenase 2, chloroplastic [Arachis duranensis]	GO:0006807//nitrogen compound metabolic process;GO:0009058//biosynthetic process;GO:1901605//alpha-amino acid metabolic process;GO:0009069//serine family amino acid metabolic process;GO:0019752//carboxylic acid metabolic process;GO:0006520//cellular amino acid metabolic process;GO:0009070//serine family amino acid biosynthetic process;GO:0044281//small molecule metabolic process;GO:0071704//organ…
arahy.0707WP.1	3173	6.77	5.72	7.43	2.85	3.39	2.75	1.14634	8.38804e-34	5.54892e-34			K21407//adipocyte plasma membrane-associated protein	XP_016205071.1|2.6e-212|protein STRICTOSIDINE SYNTHASE-LIKE 10 [Arachis ipaensis]	GO:0008152//metabolic process;GO:0009058//biosynthetic process;GO:0016844//strictosidine synthase activity;GO:0003824//catalytic activity;GO:0016840//carbon-nitrogen lyase activity;GO:0016843//amine-lyase activity;GO:0016829//lyase activity;
arahy.072NVT.1	4123	0.44	0.49	0.38	0	0	0	6.10327	5.12678e-10	6.91246e-10		Leucine-rich receptor-like protein kinase family protein (best arabidopsis hit); systemin receptor SR160 precursor, putative, expressed (best rice hit)	K03921//acyl-[acyl-carrier-protein] desaturase [EC:1.14.19.2 1.14.19.11 1.14.19.26]+ko00061//Fatty acid biosynthesis+ko01212//Fatty acid metabolism+ko01040//Biosynthesis of unsaturated fatty acids	XP_025612820.1|1.3e-238|stearoyl-[acyl-carrier-protein] 9-desaturase 6, chloroplastic-like [Arachis hypogaea]
arahy.074BTZ.1	1900	0	0	0	0.19	0.28	0.39	-4.99215	2.69024e-05	4.92436e-05			K07466//replication factor A1+ko03420//Nucleotide excision repair+ko03030//DNA replication+ko03440//Homologous recombination+ko03430//Mismatch repair	XP_020987568.1|2.8e-83|uncharacterized protein LOC110275698 [Arachis duranensis]
arahy.0756ZF.1	3033	3.4	3.21	2.94	9.32	7.5	7.58	-1.35381	1.9037e-18	1.83588e-18			K01724//4a-hydroxytetrahydrobiopterin dehydratase [EC:4.2.1.96]+ko01100//Metabolic pathways+ko00790//Folate biosynthesis	XP_015958070.1|6.0e-31|uncharacterized protein LOC107482183 isoform X1 [Arachis duranensis]	GO:0006725//cellular aromatic compound metabolic process;GO:0046483//heterocycle metabolic process;GO:0046165//alcohol biosynthetic process;GO:0044249//cellular biosynthetic process;GO:0009987//cellular process;GO:0051186//cofactor metabolic process;GO:1901617//organic hydroxy compound biosynthetic process;GO:1901360//organic cyclic compound metabolic process;GO:1901576//organic substance biosynt…
arahy.076XKT.1	2397	6.07	5.78	4.96	20.15	19.32	19.04	-1.80073	2.5079e-171	4.55386e-172	Trihelix			XP_025702206.1|0.0e+00|trihelix transcription factor GT-2-like [Arachis hypogaea]
arahy.0779KL.1	4220	1.24	1.43	1.33	0.76	0.64	0.51	1.06658	7.64092e-09	1.09631e-08			K07426//cytochrome P450 family 4 subfamily B polypeptide 1 [EC:1.14.14.1];K07425//long-chain fatty acid omega-monooxygenase [EC:1.14.14.80]+ko00590//Arachidonic acid metabolism+ko01100//Metabolic pathways+ko00071//Fatty acid degradation;K07428//cytochrome P450 family 4 subfamily X [EC:1.14.14.1]	XP_016183622.1|2.4e-263|cytochrome P450 72A15 [Arachis ipaensis]	GO:0031224//intrinsic component of membrane;GO:0016021//integral component of membrane;GO:0044425//membrane part;GO:0016020//membrane;GO:0043167//ion binding;GO:0097159//organic cyclic compound binding;GO:0005488//binding;GO:0048037//cofactor binding;GO:0046872//metal ion binding;GO:0046914//transition metal ion binding;GO:0016705//oxidoreductase activity, acting on paired donors, with incorporat…
arahy.078QS1.1	533	461.6	458.76	432.75	912.37	891.42	939.26	-1.02072	0	0			K11252//histone H2B	XP_021648882.1|3.1e-41|probable histone H2B.3 [Hevea brasiliensis]	GO:0000786//nucleosome;GO:0005623//cell;GO:0044424//intracellular part;GO:0043226//organelle;GO:0032993//protein-DNA complex;GO:0043227//membrane-bounded organelle;GO:0032991//macromolecular complex;GO:0044446//intracellular organelle part;GO:0043232//intracellular non-membrane-bounded organelle;GO:0044815//DNA packaging complex;GO:0044422//organelle part;GO:0044464//cell part;GO:0044427//chromos…
arahy.079M4U.1	5229	8.85	8.42	8.74	18.52	16.1	17.58	-1.0059	7.128e-38	4.362e-38			K03671//thioredoxin 1	XP_020977259.1|4.5e-89|thioredoxin H-type isoform X1 [Arachis ipaensis]
arahy.07DJUP.1	1891	1.4	1.91	2.15	0	0	0	7.48273	8.77353e-22	7.67284e-22	LOB		K13944//LOB domain-containing protein 16;K21994//LOB domain-containing protein 18	XP_015971507.1|3.2e-94|LOB domain-containing protein 25-like [Arachis duranensis]
arahy.07DPKN.1	3091	0.85	0.71	0.68	0	0.06	0.06	4.23211	2.26128e-18	2.18667e-18			K20661//cytochrome P450 family 714 subfamily A polypeptide 1	XP_025609565.1|4.0e-306|cytochrome P450 714C2-like [Arachis hypogaea]
arahy.07JFIQ.2	4550	5.38	5.42	4.91	1.59	1.53	1.33	1.9294	5.28381e-92	1.65355e-92				XP_025681586.1|0.0e+00|protein LONGIFOLIA 2-like [Arachis hypogaea]	GO:0048638//regulation of developmental growth;GO:0050793//regulation of developmental process;GO:0051510//regulation of unidimensional cell growth;GO:0051513//regulation of monopolar cell growth;GO:0050789//regulation of biological process;GO:0051128//regulation of cellular component organization;GO:0022604//regulation of cell morphogenesis;GO:0001558//regulation of cell growth;GO:0022603//regul…
arahy.07LUT5.1	6901	0.25	0.25	0.13	1.27	1.21	1.43	-2.61101	2.45537e-22	2.1159e-22			K07088//uncharacterized protein	XP_025698193.1|2.6e-149|protein PIN-LIKES 7-like [Arachis hypogaea]
arahy.07MBFI.1	875	0	0	0	0.33	0.35	0.26	-4.9545	3.39607e-05	6.27094e-05				XP_020986648.1|2.4e-99|uncharacterized protein LOC110275269 [Arachis duranensis]
arahy.07PPDP.1	13363	0	0	0	0.17	0.12	0.03	-4.41526	0.000555761	0.00115983			K08790//serine/threonine kinase 38 [EC:2.7.11.1];K08790//serine/threonine kinase 38 [EC:2.7.11.1]	XP_025676902.1|5.7e-281|serine/threonine-protein kinase 38-like [Arachis hypogaea]	GO:0005524//ATP binding;GO:0032555//purine ribonucleotide binding;GO:0008144//drug binding;GO:0016301//kinase activity;GO:0004674//protein serine/threonine kinase activity;GO:0032553//ribonucleotide binding;GO:0016772//transferase activity, transferring phosphorus-containing groups;GO:0097159//organic cyclic compound binding;GO:0004672//protein kinase activity;GO:0032559//adenyl ribonucleotide bi…
arahy.07R3J0.1	2828	0	0.05	0	0.09	0.11	0.23	-3.16778	9.01741e-05	0.000173166			K01728//pectate lyase [EC:4.2.2.2]+ko00040//Pentose and glucuronate interconversions	XP_025649860.1|6.9e-249|pectate lyase-like [Arachis hypogaea]	GO:0045488//pectin metabolic process;GO:0071704//organic substance metabolic process;GO:0009056//catabolic process;GO:0043170//macromolecule metabolic process;GO:0009987//cellular process;GO:1901575//organic substance catabolic process;GO:0010393//galacturonan metabolic process;GO:0016052//carbohydrate catabolic process;GO:0042737//drug catabolic process;GO:0005976//polysaccharide metabolic proce…
arahy.07RE6Z.2	3697	0.06	0	0.25	0.47	0.38	0.27	-1.89179	7.37951e-05	0.000140521			K15014//solute carrier family 29 (equilibrative nucleoside transporter), member 1/2/3;K15014//solute carrier family 29 (equilibrative nucleoside transporter), member 1/2/3	XP_015953557.1|3.7e-237|equilibrative nucleotide transporter 3-like [Arachis duranensis]
arahy.07S39J.1	6627	1.15	0.71	0.47	0.24	0.3	0.27	1.52359	4.91744e-10	6.62566e-10			K17756//long-chain-alcohol oxidase [EC:1.1.3.20]	XP_016177568.1|0.0e+00|long-chain-alcohol oxidase FAO1-like [Arachis ipaensis]	GO:0016020//membrane;GO:1901363//heterocyclic compound binding;GO:0036094//small molecule binding;GO:0048037//cofactor binding;GO:0043167//ion binding;GO:0097159//organic cyclic compound binding;GO:0000166//nucleotide binding;GO:0016899//oxidoreductase activity, acting on the CH-OH group of donors, oxygen as acceptor;GO:0050660//flavin adenine dinucleotide binding;GO:0050662//coenzyme binding;GO:…
arahy.07SDIU.1	1146	0.6	0.9	0.28	0.59	2.09	2.07	-1.42409	0.00016571	0.00032672				XP_025679332.1|1.8e-30|putative F-box protein At5g55150 [Arachis hypogaea]
arahy.07SUKG.1	5137	4.48	4.63	4.46	9.57	10.81	10.4	-1.18256	6.53254e-53	3.15107e-53			K15718//linoleate 9S-lipoxygenase [EC:1.13.11.58]+ko00591//Linoleic acid metabolism	XP_020961107.1|3.7e-190|linoleate 9S-lipoxygenase-like [Arachis ipaensis]	GO:0008152//metabolic process;GO:0044249//cellular biosynthetic process;GO:0071704//organic substance metabolic process;GO:0032787//monocarboxylic acid metabolic process;GO:0031408//oxylipin biosynthetic process;GO:0008610//lipid biosynthetic process;GO:0009058//biosynthetic process;GO:0009987//cellular process;GO:0006633//fatty acid biosynthetic process;GO:0006629//lipid metabolic process;GO:001…
arahy.07VZ9L.1	4051	2.12	2.48	2.2	1.1	1.05	1.23	1.00391	4.71912e-13	5.5388e-13			K01759//lactoylglutathione lyase [EC:4.4.1.5]+ko00620//Pyruvate metabolism	XP_025656092.1|0.0e+00|lactoylglutathione lyase GLX1-like [Arachis hypogaea]	GO:0046872//metal ion binding;GO:0043169//cation binding;GO:0043167//ion binding;GO:0004462//lactoylglutathione lyase activity;GO:0016846//carbon-sulfur lyase activity;GO:0005488//binding;GO:0003824//catalytic activity;GO:0016829//lyase activity;
arahy.07YFUR.1	5301	0.46	0.1	0.12	1.18	1.25	1.09	-2.37455	2.97045e-17	2.98019e-17			K07466//replication factor A1+ko03420//Nucleotide excision repair+ko03030//DNA replication+ko03440//Homologous recombination+ko03430//Mismatch repair	XP_025623530.1|7.1e-61|replication protein A 70 kDa DNA-binding subunit B-like isoform X3 [Arachis hypogaea]
arahy.07YSYM.1	3507	3.97	3.95	4.4	8.68	8.85	8.95	-1.1045	5.74675e-24	4.74172e-24			K10398//kinesin family member 11	XP_020986417.1|1.9e-34|kinesin-like protein KIN-5B [Arachis duranensis]
arahy.08076P.2	6075	2.61	3.32	2.35	8.48	8.35	7.05	-1.51037	3.65472e-65	1.51077e-65			K04733//interleukin-1 receptor-associated kinase 4 [EC:2.7.11.1];K04733//interleukin-1 receptor-associated kinase 4 [EC:2.7.11.1]	XP_025694845.1|2.6e-245|protein MID1-COMPLEMENTING ACTIVITY 1-like [Arachis hypogaea]
arahy.0811LV.1	2099	3.49	4.19	3.73	1.14	1.49	0.94	1.67613	1.50816e-37	9.3011e-38			K04733//interleukin-1 receptor-associated kinase 4 [EC:2.7.11.1]	XP_020994581.1|0.0e+00|L-type lectin-domain containing receptor kinase IX.1-like [Arachis duranensis]
arahy.082NQD.1	1512	34.06	37.5	34.91	80.76	86.54	82.65	-1.23213	3.79306e-260	4.64019e-261				XP_016163293.1|3.5e-124|thylakoid lumenal 17.4 kDa protein, chloroplastic [Arachis ipaensis]
arahy.087IU6.2	3807	6.5	5.51	5.79	13.9	13.43	13.44	-1.19633	1.12863e-105	3.14028e-106			K11323//histone arginine demethylase JMJD6 [EC:1.14.11.-];K11323//histone arginine demethylase JMJD6 [EC:1.14.11.-]	XP_025609309.1|0.0e+00|uncharacterized protein LOC112702476 [Arachis hypogaea]
arahy.08CBNB.1	889	0	0.35	0.18	1.67	0.92	0.73	-2.65682	0.00020802	0.000414753			K12489//Arf-GAP with coiled-coil, ANK repeat and PH domain-containing protein+ko04144//Endocytosis	XP_020993140.1|1.8e-18|ADP-ribosylation factor GTPase-activating protein AGD2 isoform X2 [Arachis duranensis]
arahy.08FCR9.1	4318	4.8	5.77	6.04	1.88	2.01	2.12	1.46781	1.5249e-33	1.01332e-33			K00430//peroxidase [EC:1.11.1.7]+ko01100//Metabolic pathways+ko01110//Biosynthesis of secondary metabolites+ko00940//Phenylpropanoid biosynthesis	XP_016202275.1|6.5e-185|peroxidase 4 [Arachis ipaensis]	GO:0042744//hydrogen peroxide catabolic process;GO:0044248//cellular catabolic process;GO:0042737//drug catabolic process;GO:0017001//antibiotic catabolic process;GO:0042743//hydrogen peroxide metabolic process;GO:0044237//cellular metabolic process;GO:0008152//metabolic process;GO:0009056//catabolic process;GO:0051187//cofactor catabolic process;GO:0051186//cofactor metabolic process;GO:0017144/…
arahy.08HL65.1	5555	3.89	3.42	3.37	1.45	1.62	1.76	1.14539	8.05189e-21	7.21869e-21			K12355//coniferyl-aldehyde dehydrogenase [EC:1.2.1.68]+ko00940//Phenylpropanoid biosynthesis	XP_019436644.1|7.6e-261|PREDICTED: aldehyde dehydrogenase family 2 member C4-like [Lupinus angustifolius]	GO:0016620//oxidoreductase activity, acting on the aldehyde or oxo group of donors, NAD or NADP as acceptor;GO:0003824//catalytic activity;GO:0016491//oxidoreductase activity;GO:0004030//aldehyde dehydrogenase [NAD(P)+] activity;GO:0050269//coniferyl-aldehyde dehydrogenase activity;GO:0016903//oxidoreductase activity, acting on the aldehyde or oxo group of donors;GO:0004029//aldehyde dehydrogenas…
arahy.08HZBK.1	10109	3.48	3.33	3.7	0.03	0.03	0	7.28513	1.4011e-72	5.32941e-73			K03327//multidrug resistance protein, MATE family	XP_027346970.1|4.8e-202|protein DETOXIFICATION 29-like [Abrus precatorius]	GO:0016021//integral component of membrane;GO:0044425//membrane part;GO:0031224//intrinsic component of membrane;GO:0016020//membrane;GO:0015238//drug transmembrane transporter activity;GO:0015291//secondary active transmembrane transporter activity;GO:0022857//transmembrane transporter activity;GO:0022804//active transmembrane transporter activity;GO:0015297//antiporter activity;GO:0005215//tran…
arahy.08LKRL.1	1743	0.03	0.03	0	0.35	0.38	0.14	-3.71629	7.79931e-07	1.26759e-06			K20628//expansin	XP_016205664.1|1.1e-150|putative expansin-A17 [Arachis ipaensis]
arahy.08MLA9.1	2735	0.95	1.04	1	0	0	0.04	6.12644	6.92669e-21	6.19909e-21			K07437//cytochrome P450 family 26 subfamily A+ko01100//Metabolic pathways	XP_025653594.1|1.7e-238|cytochrome P450 87A3-like [Arachis hypogaea]
arahy.08SQ5V.1	4985	0.86	0.89	0.68	0.18	0.07	0.08	2.86841	7.50494e-18	7.37903e-18			K01213//galacturan 1,4-alpha-galacturonidase [EC:3.2.1.67]+ko00040//Pentose and glucuronate interconversions+ko01100//Metabolic pathways	XP_025694454.1|2.6e-283|polygalacturonase At1g48100-like [Arachis hypogaea]
arahy.08U2RY.1	1647	2.64	0.99	1.03	3.92	3.35	4.48	-1.33972	9.35579e-07	1.52934e-06				AEL30342.1|1.1e-36|unknown [Arachis hypogaea]
arahy.08WXTV.1	8037	3.11	2.95	3.11	7.31	6.95	6.74	-1.19574	1.15316e-32	7.80482e-33			K05765//cofilin	XP_025614398.1|1.8e-84|actin-depolymerizing factor 1-like [Arachis hypogaea]	GO:0008154//actin polymerization or depolymerization;GO:0030029//actin filament-based process;GO:0051261//protein depolymerization;GO:0016043//cellular component organization;GO:0022411//cellular component disassembly;GO:0006996//organelle organization;GO:0009987//cellular process;GO:0043933//macromolecular complex subunit organization;GO:0030042//actin filament depolymerization;GO:0007010//cytos…
arahy.091D1Z.1	1662	3.02	3.98	4.59	1.22	1.22	1.3	1.62988	7.17085e-18	7.04646e-18				XP_015968945.1|2.7e-99|CASP-like protein 1E1 [Arachis duranensis]	GO:0016021//integral component of membrane;GO:0005886//plasma membrane;GO:0044425//membrane part;GO:0031224//intrinsic component of membrane;GO:0044464//cell part;GO:0016020//membrane;GO:0005623//cell;GO:0071944//cell periphery;
arahy.091QIK.1	6233	0.69	0.9	0.51	1.56	1.52	1.62	-1.1674	2.55092e-12	3.09198e-12			K10260//F-box and WD-40 domain protein 7+ko04120//Ubiquitin mediated proteolysis	XP_016181299.1|7.0e-200|guanine nucleotide-binding protein subunit beta-2-like 1 isoform X1 [Arachis ipaensis]
arahy.0925NS.1	20609	0.78	0.74	0.86	0.27	0.32	0.31	1.40889	1.81611e-30	1.28885e-30			K19613//leucine-rich repeat protein SHOC2;K13459//disease resistance protein RPS2+ko04626//Plant-pathogen interaction	XP_020971098.1|0.0e+00|uncharacterized protein LOC107626874 isoform X3 [Arachis ipaensis]
arahy.093KP0.3	11826	7.13	8.34	10.69	17.08	18.66	18.19	-1.13751	1.96166e-146	4.07263e-147			K00514//zeta-carotene desaturase [EC:1.3.5.6]+ko00906//Carotenoid biosynthesis+ko01100//Metabolic pathways+ko01110//Biosynthesis of secondary metabolites;K00514//zeta-carotene desaturase [EC:1.3.5.6]+ko00906//Carotenoid biosynthesis+ko01100//Metabolic pathways+ko01110//Biosynthesis of secondary metabolites;K11662//actin-related protein 6;K11662//actin-related protein 6	XP_025676383.1|0.0e+00|zeta-carotene desaturase, chloroplastic/chromoplastic-like [Arachis hypogaea]	GO:0051276//chromosome organization;GO:0044255//cellular lipid metabolic process;GO:0016116//carotenoid metabolic process;GO:0006629//lipid metabolic process;GO:0009987//cellular process;GO:0016109//tetraterpenoid biosynthetic process;GO:1901576//organic substance biosynthetic process;GO:0006996//organelle organization;GO:0042440//pigment metabolic process;GO:0008299//isoprenoid biosynthetic proc…
arahy.09736N.1	4017	4.52	5.33	4.58	10.72	10.69	10.3	-1.13629	2.66016e-61	1.14675e-61			K20027//palmitoyltransferase ZDHHC1/11 [EC:2.3.1.225]	XP_016177195.1|2.4e-297|protein S-acyltransferase 18 isoform X1 [Arachis ipaensis]
arahy.099TXP.1	3959	1.99	2.36	1.76	0.79	0.79	0.61	1.46695	3.18728e-24	2.61377e-24			K20478//golgin subfamily B member 1;K09291//nucleoprotein TPR+ko03013//RNA transport;K20283//golgin subfamily A member 4;K20478//golgin subfamily B member 1;K09291//nucleoprotein TPR+ko03013//RNA transport;K20283//golgin subfamily A member 4	XP_016197353.1|0.0e+00|putative E3 ubiquitin-protein ligase RF298 [Arachis ipaensis]	GO:0016874//ligase activity;GO:0003824//catalytic activity;
arahy.09AHRV.1	1629	0	0	0	0.28	0.07	0.63	-4.87921	5.31999e-05	0.000100051				XP_015945133.1|1.5e-07|protein FAR1-RELATED SEQUENCE 6-like [Arachis duranensis]
arahy.09CI3V.1	1662	0	0.07	0.15	0.87	0.79	1.37	-3.76227	1.11009e-17	1.09794e-17				XP_025700852.1|1.6e-108|uncharacterized protein LOC112802063 [Arachis hypogaea]
arahy.09D7IH.1	7792	0.89	1.51	0.57	2.21	2.01	3	-1.28496	4.49874e-05	8.4024e-05			K19199//histone-lysine N-methyltransferase SETD3 [EC:2.1.1.43]+ko00310//Lysine degradation;K00913//inositol-1,3,4-trisphosphate 5/6-kinase / inositol-tetrakisphosphate 1-kinase [EC:2.7.1.159 2.7.1.134]+ko01100//Metabolic pathways+ko04070//Phosphatidylinositol signaling system+ko00562//Inositol phosphate metabolism	XP_020960219.1|7.7e-23|uncharacterized protein LOC110263376 [Arachis ipaensis]
arahy.09DD91.1	8680	92.01	93.58	95.71	41.24	43.63	42.54	1.13729	0	0			K15920//xylan 1,4-beta-xylosidase [EC:3.2.1.37]+ko00520//Amino sugar and nucleotide sugar metabolism+ko01100//Metabolic pathways;K15920//xylan 1,4-beta-xylosidase [EC:3.2.1.37]+ko00520//Amino sugar and nucleotide sugar metabolism+ko01100//Metabolic pathways	PPR94412.1|1.7e-275|hypothetical protein GOBAR_AA26256 [Gossypium barbadense]	GO:0009057//macromolecule catabolic process;GO:0071554//cell wall organization or biogenesis;GO:0008152//metabolic process;GO:0071704//organic substance metabolic process;GO:0044036//cell wall macromolecule metabolic process;GO:0009987//cellular process;GO:0000272//polysaccharide catabolic process;GO:0005976//polysaccharide metabolic process;GO:0045491//xylan metabolic process;GO:0010410//hemicel…
arahy.09KEBU.2	2910	0.67	0.87	1.01	0.16	0.23	0.26	1.75238	2.72528e-09	3.81484e-09			K03327//multidrug resistance protein, MATE family;K03327//multidrug resistance protein, MATE family	XP_015967925.1|5.9e-285|protein DETOXIFICATION 54 [Arachis duranensis]	GO:0006810//transport;GO:0055085//transmembrane transport;GO:0015893//drug transport;GO:0042493//response to drug;GO:0050896//response to stimulus;GO:0006855//drug transmembrane transport;GO:0051179//localization;GO:0042221//response to chemical;GO:0051234//establishment of localization;GO:0016020//membrane;GO:0016021//integral component of membrane;GO:0031224//intrinsic component of membrane;GO:…
arahy.09KNS5.1	1775	96.97	99.21	101.57	263.69	276.42	278.99	-1.46121	0	0			K02716//photosystem II oxygen-evolving enhancer protein 1+ko01100//Metabolic pathways+ko00195//Photosynthesis	XP_025666291.1|3.6e-186|oxygen-evolving enhancer protein 1, chloroplastic-like [Arachis hypogaea]
arahy.09T8EW.1	1384	1.11	1.2	1.06	3.91	4.11	4.51	-1.89857	6.10618e-29	4.46979e-29				XP_015967502.1|2.8e-114|uncharacterized protein LOC107491216 isoform X2 [Arachis duranensis]
arahy.0A1ABD.1	10687	3	3.07	3.07	7.49	7.83	7.46	-1.31881	9.58302e-51	4.76292e-51			K13606//chlorophyll(ide) b reductase [EC:1.1.1.294]+ko00860//Porphyrin and chlorophyll metabolism+ko01100//Metabolic pathways+ko01110//Biosynthesis of secondary metabolites	XP_016170911.1|3.3e-144|chlorophyll(ide) b reductase NOL, chloroplastic isoform X2 [Arachis ipaensis]
arahy.0A1TZX.1	6022	0.88	0.75	0.85	2.3	2.46	2.04	-1.45854	1.47232e-09	2.0333e-09			K00549//5-methyltetrahydropteroyltriglutamate--homocysteine methyltransferase [EC:2.1.1.14]+ko01230//Biosynthesis of amino acids+ko00450//Selenocompound metabolism+ko01100//Metabolic pathways+ko01110//Biosynthesis of secondary metabolites+ko00270//Cysteine and methionine metabolism	XP_015964836.1|2.1e-69|5-methyltetrahydropteroyltriglutamate--homocysteine methyltransferase 1-like [Arachis duranensis]	GO:0016053//organic acid biosynthetic process;GO:0043436//oxoacid metabolic process;GO:1901564//organonitrogen compound metabolic process;GO:0008652//cellular amino acid biosynthetic process;GO:0009067//aspartate family amino acid biosynthetic process;GO:0071704//organic substance metabolic process;GO:0006807//nitrogen compound metabolic process;GO:0006082//organic acid metabolic process;GO:19016…
arahy.0A57X0.1	2449	0.35	0.37	0.16	0.64	0.61	0.9	-1.30481	0.000106306	0.000205483			K22013//magnesium dechelatase [EC:4.99.1.10]+ko00860//Porphyrin and chlorophyll metabolism+ko01110//Biosynthesis of secondary metabolites	XP_016175813.1|2.6e-166|protein STAY-GREEN, chloroplastic [Arachis ipaensis]
arahy.0A7D8K.1	2399	6.13	5.92	5.55	13.25	12.21	12.15	-1.09671	2.51577e-57	1.14535e-57			K11323//histone arginine demethylase JMJD6 [EC:1.14.11.-]	XP_016163085.1|1.8e-245|uncharacterized protein LOC107605650 [Arachis ipaensis]
arahy.0AZ5VJ.1	3634	0.03	0.05	0	5.26	5.24	5.18	-7.67547	4.52473e-110	1.21551e-110			K22706//(R)-mandelonitrile beta-glucosyltransferase [EC:2.4.1.354]+ko00460//Cyanoamino acid metabolism;K13030//cyanohydrin beta-glucosyltransferase [EC:2.4.1.85]+ko01110//Biosynthesis of secondary metabolites+ko00460//Cyanoamino acid metabolism	XP_016162801.1|2.6e-283|7-deoxyloganetin glucosyltransferase-like [Arachis ipaensis]
arahy.0B12YU.1	1390	0.21	0.28	0.28	0.94	0.73	1.05	-1.83645	2.05213e-06	3.43566e-06			K14485//transport inhibitor response 1+ko04075//Plant hormone signal transduction	XP_025612358.1|3.7e-136|protein TRANSPORT INHIBITOR RESPONSE 1-like [Arachis hypogaea]
arahy.0B1337.1	3195	1.01	0.32	1.28	2.05	2.75	2.14	-1.41822	8.3857e-09	1.2055e-08			K03977//GTPase	XP_016176739.1|3.3e-56|uncharacterized protein LOC107619043 isoform X1 [Arachis ipaensis]
arahy.0B2HSD.1	4864	1.18	0.88	0.89	2.3	1.7	2.62	-1.16869	3.95184e-07	6.29067e-07			K10572//inositol-pentakisphosphate 2-kinase [EC:2.7.1.158]+ko01100//Metabolic pathways+ko04070//Phosphatidylinositol signaling system+ko00562//Inositol phosphate metabolism;K12449//UDP-apiose/xylose synthase+ko00520//Amino sugar and nucleotide sugar metabolism+ko01100//Metabolic pathways	XP_015936107.1|1.3e-55|SPX and EXS domain-containing protein 1 isoform X3 [Arachis duranensis]
arahy.0B3TGP.1	4281	0.67	0.51	0.47	0.29	0.22	0.28	1.06082	1.13e-05	2.00203e-05			K15718//linoleate 9S-lipoxygenase [EC:1.13.11.58]+ko00591//Linoleic acid metabolism	NP_001235250.2|0.0e+00|lipoxygenase [Glycine max]	GO:0008152//metabolic process;GO:0046394//carboxylic acid biosynthetic process;GO:0044255//cellular lipid metabolic process;GO:0044283//small molecule biosynthetic process;GO:0006631//fatty acid metabolic process;GO:0006082//organic acid metabolic process;GO:0016053//organic acid biosynthetic process;GO:0044281//small molecule metabolic process;GO:0072330//monocarboxylic acid biosynthetic process…
arahy.0B8THM.1	399	0.53	0.54	1.32	0	0	0.14	4.10367	1.8623e-05	3.36078e-05			K13449//pathogenesis-related protein 1+ko04016//MAPK signaling pathway - plant+ko04626//Plant-pathogen interaction+ko04075//Plant hormone signal transduction	XP_025622197.1|3.8e-74|pathogenesis-related protein 1C-like [Arachis hypogaea]
arahy.0B901Q.1	5566	0.33	0.16	0.34	0.75	1.09	0.93	-1.74694	2.70744e-06	4.57515e-06			K04565//superoxide dismutase, Cu-Zn family [EC:1.15.1.1]+ko04146//Peroxisome	XP_016173007.1|2.4e-45|superoxide dismutase [Cu-Zn], chloroplastic-like [Arachis ipaensis]
arahy.0BBG36.1	3473	1.22	1.16	1.79	4.75	4.75	4.6	-1.76136	1.84516e-38	1.11498e-38			K01433//formyltetrahydrofolate deformylase [EC:3.5.1.10]+ko00670//One carbon pool by folate+ko00630//Glyoxylate and dicarboxylate metabolism	XP_016199436.1|9.9e-184|formyltetrahydrofolate deformylase 1, mitochondrial isoform X1 [Arachis ipaensis]	GO:0009259//ribonucleotide metabolic process;GO:0006753//nucleoside phosphate metabolic process;GO:0009117//nucleotide metabolic process;GO:1901135//carbohydrate derivative metabolic process;GO:0009156//ribonucleoside monophosphate biosynthetic process;GO:1901576//organic substance biosynthetic process;GO:0006793//phosphorus metabolic process;GO:0009161//ribonucleoside monophosphate metabolic pro…
arahy.0BD95F.1	2568	0	0	0	0.63	0.1	0	-4.28131	0.000969983	0.00208575			K14638//solute carrier family 15 (peptide/histidine transporter), member 3/4	XP_025682371.1|6.2e-16|uncharacterized protein LOC112783581 [Arachis hypogaea]
arahy.0BJ33Y.1	2564	20.08	19.44	20.16	0.43	0.25	0.26	5.98222	0	0		NB-ARC domain-containing disease resistance protein (best arabidopsis hit)	K13413//mitogen-activated protein kinase kinase 4/5 [EC:2.7.12.2]+ko04016//MAPK signaling pathway - plant+ko04626//Plant-pathogen interaction+ko04075//Plant hormone signal transduction	XP_025619614.1|5.8e-127|protein LIGHT-DEPENDENT SHORT HYPOCOTYLS 4-like [Arachis hypogaea]
arahy.0BK39D.1	3375	0.1	0.17	0.07	0.02	0	0.04	2.49861	0.000448151	0.000926494			K20714//serine/threonine-protein kinase OXI1 [EC:2.7.11.1]+ko04016//MAPK signaling pathway - plant	XP_020969319.1|2.4e-246|serine/threonine-protein kinase OXI1-like [Arachis ipaensis]	GO:0097367//carbohydrate derivative binding;GO:0016740//transferase activity;GO:0004674//protein serine/threonine kinase activity;GO:0032559//adenyl ribonucleotide binding;GO:0003824//catalytic activity;GO:0004672//protein kinase activity;GO:0097159//organic cyclic compound binding;GO:0016772//transferase activity, transferring phosphorus-containing groups;GO:0035639//purine ribonucleoside tripho…
arahy.0BPR43.1	2924	6.76	6.7	7.03	14.77	14.83	13.23	-1.06415	6.36149e-52	3.11155e-52			K05282//gibberellin-44 dioxygenase [EC:1.14.11.12]+ko00904//Diterpenoid biosynthesis+ko01100//Metabolic pathways+ko01110//Biosynthesis of secondary metabolites	XP_025623051.1|3.5e-210|probable 2-oxoglutarate-dependent dioxygenase At5g05600 [Arachis hypogaea]	GO:0016740//transferase activity;GO:0046872//metal ion binding;GO:0016741//transferase activity, transferring one-carbon groups;GO:0051213//dioxygenase activity;GO:0043167//ion binding;GO:0016491//oxidoreductase activity;GO:0003824//catalytic activity;GO:0008168//methyltransferase activity;GO:0043169//cation binding;GO:0005488//binding;
arahy.0BZR9P.1	3504	2.59	3.02	2.78	0.62	0.81	0.6	2.04716	3.78811e-25	3.03239e-25			K14484//auxin-responsive protein IAA+ko04075//Plant hormone signal transduction	XP_015933306.1|1.7e-94|auxin-induced protein 22C [Arachis duranensis]	GO:0071365//cellular response to auxin stimulus;GO:0010033//response to organic substance;GO:0009889//regulation of biosynthetic process;GO:0031323//regulation of cellular metabolic process;GO:0009725//response to hormone;GO:0007154//cell communication;GO:0009719//response to endogenous stimulus;GO:0009755//hormone-mediated signaling pathway;GO:0019222//regulation of metabolic process;GO:0065007/…
arahy.0C0TPY.1	4645	14.93	14.53	13.87	0	0	0	11.1363	6.34788e-159	1.22715e-159			K00679//phospholipid:diacylglycerol acyltransferase [EC:2.3.1.158]+ko01100//Metabolic pathways+ko00561//Glycerolipid metabolism;K10691//E3 ubiquitin-protein ligase UBR4 [EC:2.3.2.27];K14209//solute carrier family 36 (proton-coupled amino acid transporter);K01188//beta-glucosidase [EC:3.2.1.21]+ko01100//Metabolic pathways+ko00500//Starch and sucrose metabolism+ko01110//Biosynthesis of secondary me…	XP_003554733.1|6.6e-155|GDSL esterase/lipase At5g33370 [Glycine max]	GO:0016020//membrane;GO:0016021//integral component of membrane;GO:0031224//intrinsic component of membrane;GO:0044425//membrane part;GO:0016787//hydrolase activity;GO:0003824//catalytic activity;GO:0016788//hydrolase activity, acting on ester bonds;
arahy.0C334A.3	22383	0.12	0.11	0.28	2.15	1.81	2.03	-3.54549	2.5845e-48	1.32921e-48			K18195//rhamnogalacturonan endolyase [EC:4.2.2.23];K18195//rhamnogalacturonan endolyase [EC:4.2.2.23];K18195//rhamnogalacturonan endolyase [EC:4.2.2.23]	XP_020984540.1|7.3e-278|uncharacterized protein LOC107461085 isoform X2 [Arachis duranensis]
arahy.0C34XQ.1	3644	103.99	106.15	106.1	28.44	33.06	29.6	1.79431	0	0			K01382//cathepsin E [EC:3.4.23.34];K01381//saccharopepsin [EC:3.4.23.25]	XP_025626855.1|5.0e-272|aspartic proteinase nepenthesin-2-like [Arachis hypogaea]
arahy.0C3ILY.1	707	0.5	0.64	2.2	3.31	2.9	1.93	-1.2862	0.00014198	0.000278014			K01051//pectinesterase [EC:3.1.1.11]+ko00040//Pentose and glucuronate interconversions+ko01100//Metabolic pathways	XP_020972172.1|1.4e-35|pectinesterase 3-like [Arachis ipaensis]
arahy.0C6YUW.1	4345	11.56	11.31	10.84	37.1	37.19	37.83	-1.73494	0	0				XP_016186769.1|5.0e-239|photosystem II stability/assembly factor HCF136, chloroplastic [Arachis ipaensis]
arahy.0C6ZNN.4	16886	3.12	3.05	3.68	10.84	10.75	10.36	-1.60403	1.19181e-174	2.12171e-175		PREDICTED: Vitis vinifera hypothetical protein LOC100252764 (LOC100252764), mRNA	K08869//aarF domain-containing kinase;K08869//aarF domain-containing kinase;K05909//laccase [EC:1.10.3.2];K05909//laccase [EC:1.10.3.2]	XP_025702283.1|0.0e+00|laccase-15-like isoform X1 [Arachis hypogaea]
arahy.0C7DFX.1	4965	1.02	0.8	0.77	0.2	0.17	0.39	1.77529	1.487e-10	1.95574e-10		Arachis hypogaea clone AHF-205D04 NBS-LRR gene cluster, complete sequence.	K22038//volume-regulated anion channel;K22038//volume-regulated anion channel;K19613//leucine-rich repeat protein SHOC2	XP_020996618.1|0.0e+00|LOW QUALITY PROTEIN: uncharacterized protein LOC107485814 [Arachis duranensis]
arahy.0CA1AM.2	2484	49.22	51.1	52	162.86	163.7	169.15	-1.70101	0	0			K02946//small subunit ribosomal protein S10+ko03010//Ribosome;K02946//small subunit ribosomal protein S10+ko03010//Ribosome	XP_016165992.1|1.7e-113|30S ribosomal protein S10, chloroplastic [Arachis ipaensis]
arahy.0CE3F9.2	4125	2.34	2.63	3.44	8.47	6.83	9.89	-1.5544	4.65876e-40	2.73828e-40			K00006//glycerol-3-phosphate dehydrogenase (NAD+) [EC:1.1.1.8]+ko01110//Biosynthesis of secondary metabolites+ko00564//Glycerophospholipid metabolism;K00006//glycerol-3-phosphate dehydrogenase (NAD+) [EC:1.1.1.8]+ko01110//Biosynthesis of secondary metabolites+ko00564//Glycerophospholipid metabolism;K00006//glycerol-3-phosphate dehydrogenase (NAD+) [EC:1.1.1.8]+ko01110//Biosynthesis of secondary m…	XP_015933103.1|1.7e-92|glycerol-3-phosphate dehydrogenase [NAD(+)] 2, chloroplastic [Arachis duranensis]	GO:0071704//organic substance metabolic process;GO:0009987//cellular process;GO:0006796//phosphate-containing compound metabolic process;GO:0019637//organophosphate metabolic process;GO:0005975//carbohydrate metabolic process;GO:0006072//glycerol-3-phosphate metabolic process;GO:0044238//primary metabolic process;GO:0008152//metabolic process;GO:0009056//catabolic process;GO:0052646//alditol phos…
arahy.0CQJ15.1	3648	0	0	0.04	0.21	0.16	0.11	-3.70254	4.88487e-05	9.15312e-05			K05278//flavonol synthase [EC:1.14.20.6]+ko01100//Metabolic pathways+ko01110//Biosynthesis of secondary metabolites+ko00941//Flavonoid biosynthesis	XP_015944311.1|5.3e-213|probable 2-oxoglutarate-dependent dioxygenase At3g111800 [Arachis duranensis]	GO:0050789//regulation of biological process;GO:2000022//regulation of jasmonic acid mediated signaling pathway;GO:0065007//biological regulation;GO:0023051//regulation of signaling;GO:0010646//regulation of cell communication;GO:0009966//regulation of signal transduction;GO:0048583//regulation of response to stimulus;GO:0050794//regulation of cellular process;GO:0043167//ion binding;GO:0051213//…
arahy.0CSB5Q.1	1608	0.92	0.55	1.14	1.9	1.83	2.47	-1.25018	9.55967e-12	1.18722e-11			K19589//release factor glutamine methyltransferase [EC:2.1.1.297];K03452//magnesium/proton exchanger	XP_025608689.1|0.0e+00|pentatricopeptide repeat-containing protein At2g42920, chloroplastic-like [Arachis hypogaea]
arahy.0CU6GK.1	2568	2.96	3.29	2.67	6.19	6.25	6.17	-1.06063	2.1229e-31	1.47653e-31	Trihelix		K12875//apoptotic chromatin condensation inducer in the nucleus+ko03040//Spliceosome+ko03015//mRNA surveillance pathway+ko03013//RNA transport;K14486//auxin response factor+ko04075//Plant hormone signal transduction	XP_016176228.1|0.0e+00|trihelix transcription factor GT-2 isoform X1 [Arachis ipaensis]
arahy.0CW7N2.1	3652	1.67	1.53	1.66	3.65	3.22	3.76	-1.13182	5.99316e-20	5.5175e-20			K10746//exonuclease 1 [EC:3.1.-.-]+ko03430//Mismatch repair	XP_025640345.1|0.0e+00|exonuclease 1 [Arachis hypogaea]	GO:0090304//nucleic acid metabolic process;GO:0050896//response to stimulus;GO:1901360//organic cyclic compound metabolic process;GO:0034641//cellular nitrogen compound metabolic process;GO:0008152//metabolic process;GO:0006139//nucleobase-containing compound metabolic process;GO:0006281//DNA repair;GO:0006950//response to stress;GO:0006974//cellular response to DNA damage stimulus;GO:0009987//ce…
arahy.0CZ09I.1	4056	0.22	0.24	0.17	0.8	0.43	0.57	-1.50508	2.20485e-06	3.69825e-06				XP_015970990.1|4.1e-203|ALA-interacting subunit 3-like isoform X1 [Arachis duranensis]
arahy.0D25G8.6	8901	7.96	10.43	10.65	25.23	28.37	24.7	-1.42406	1.12185e-165	2.09849e-166		disease resistance protein (TIR-NBS-LRR class), putative (best arabidopsis hit)	K00133//aspartate-semialdehyde dehydrogenase [EC:1.2.1.11]+ko00300//Lysine biosynthesis+ko01230//Biosynthesis of amino acids+ko01100//Metabolic pathways+ko01110//Biosynthesis of secondary metabolites+ko01210//2-Oxocarboxylic acid metabolism+ko00261//Monobactam biosynthesis+ko00260//Glycine, serine and threonine metabolism+ko00270//Cysteine and methionine metabolism;K00133//aspartate-semialdehyde …	XP_015957201.1|2.9e-125|uncharacterized protein LOC107481439 [Arachis duranensis]	GO:0006790//sulfur compound metabolic process;GO:0071704//organic substance metabolic process;GO:0009085//lysine biosynthetic process;GO:0009081//branched-chain amino acid metabolic process;GO:0009058//biosynthetic process;GO:0044272//sulfur compound biosynthetic process;GO:0009097//isoleucine biosynthetic process;GO:0009089//lysine biosynthetic process via diaminopimelate;GO:0006549//isoleucine …
arahy.0D33HZ.1	300	0.93	0.23	0.99	2.21	1.73	3.45	-1.79232	4.08756e-05	7.60914e-05			K05359//arogenate/prephenate dehydratase [EC:4.2.1.91 4.2.1.51]+ko01230//Biosynthesis of amino acids+ko01100//Metabolic pathways+ko01110//Biosynthesis of secondary metabolites+ko00400//Phenylalanine, tyrosine and tryptophan biosynthesis;K14326//regulator of nonsense transcripts 1 [EC:3.6.4.-]+ko03015//mRNA surveillance pathway+ko03013//RNA transport;K05658//ATP-binding cassette, subfamily B (MDR/…	XP_025648988.1|1.8e-49|uncharacterized protein LOC112743842 [Arachis hypogaea]
arahy.0DBY0B.1	1231	0.75	0.86	0.98	2.85	1.9	2.65	-1.51239	1.31959e-10	1.73059e-10
arahy.0DE01N.1	3326	0.54	0.87	0.92	0.13	0.13	0.09	2.75021	1.45975e-11	1.83093e-11				XP_016174300.1|4.7e-111|uncharacterized protein LOC107616953 [Arachis ipaensis]
arahy.0DED4Z.1	967	0	0	0	0	0.4	0.39	-4.59416	0.000243571	0.000489137			K02717//photosystem II oxygen-evolving enhancer protein 2+ko01100//Metabolic pathways+ko00195//Photosynthesis	XP_020963471.1|1.6e-113|putative oxygen-evolving enhancer protein 2-2 [Arachis ipaensis]
arahy.0DI0KU.1	2550	0.04	0	0	0.15	0.09	0.38	-3.91678	4.39365e-05	8.20019e-05				XP_025646172.1|9.9e-119|uncharacterized protein LOC112741410 [Arachis hypogaea]	GO:0046914//transition metal ion binding;GO:0005488//binding;GO:0043169//cation binding;GO:1901363//heterocyclic compound binding;GO:0003676//nucleic acid binding;GO:0097159//organic cyclic compound binding;GO:0043167//ion binding;GO:0046872//metal ion binding;GO:0008270//zinc ion binding;
arahy.0DZ072.1	5522	0.17	0.06	0.15	0.03	0.06	0.02	1.9155	0.000716016	0.00151516		NB-ARC domain-containing disease resistance protein (best arabidopsis hit)	K13457//disease resistance protein RPM1+ko04626//Plant-pathogen interaction	XP_025606553.1|0.0e+00|disease resistance protein RPM1-like [Arachis hypogaea]
arahy.0E5XS1.1	482	26.84	34.67	28.76	2.09	1.76	3.78	3.5633	1.56855e-103	4.45022e-104				XP_020962875.1|1.3e-59|uncharacterized protein LOC110264834 [Arachis ipaensis]
arahy.0E6JXZ.1	2790	0	0	0	0.43	0.85	0.66	-7.72692	7.24773e-24	6.00339e-24		Disease resistance protein (CC-NBS-LRR class) family (best arabidopsis hit)	K13457//disease resistance protein RPM1+ko04626//Plant-pathogen interaction	XP_025698930.1|0.0e+00|disease resistance RPP8-like protein 3 [Arachis hypogaea]	GO:0097159//organic cyclic compound binding;GO:0000166//nucleotide binding;GO:0043167//ion binding;GO:0030554//adenyl nucleotide binding;GO:0032555//purine ribonucleotide binding;GO:0043531//ADP binding;GO:0036094//small molecule binding;GO:0097367//carbohydrate derivative binding;GO:0032553//ribonucleotide binding;GO:0017076//purine nucleotide binding;GO:0005488//binding;GO:0043168//anion bindin…
arahy.0E9UWZ.1	2060	13.47	12.69	13.27	3.27	3.07	2.76	2.11507	4.74564e-135	1.06389e-135			K12259//spermine oxidase [EC:1.5.3.16 1.5.3.-]+ko00410//beta-Alanine metabolism+ko00330//Arginine and proline metabolism	XP_016202047.1|0.0e+00|probable polyamine oxidase 5 [Arachis ipaensis]
arahy.0EHY87.2	3363	1.61	2.53	1.89	4.31	3.94	4.6	-1.08922	3.21284e-15	3.46628e-15			K08739//DNA mismatch repair protein MLH3+ko03430//Mismatch repair;K08739//DNA mismatch repair protein MLH3+ko03430//Mismatch repair	XP_020997665.1|5.5e-54|DNA mismatch repair protein MLH3 isoform X4 [Arachis duranensis]
arahy.0EN5GD.1	13482	0	0	0	0.26	0.24	0.36	-6.00448	4.19683e-09	5.9368e-09				XP_025688760.1|6.4e-286|protein trichome birefringence-like 16 [Arachis hypogaea]
arahy.0ET7PE.1	3650	0.08	0.03	0	0.28	0.15	0.1	-2.31978	0.000383234	0.000786235			K01184//polygalacturonase [EC:3.2.1.15]+ko00040//Pentose and glucuronate interconversions+ko01100//Metabolic pathways	XP_016196457.1|2.5e-237|polygalacturonase-like [Arachis ipaensis]
arahy.0EYZ3J.1	4542	2.95	2.58	3.23	9.77	9.25	8.44	-1.64866	1.30498e-123	3.16689e-124			K10436//microtubule-associated protein, RP/EB family	XP_025616217.1|3.0e-109|microtubule-associated protein RP/EB family member 1A-like isoform X1 [Arachis hypogaea]
arahy.0EZ80L.1	9978	1.88	1.55	1.79	3.55	4.23	3.74	-1.14827	4.26781e-52	2.07928e-52			K19828//mitochondrial GTPase 1;K19828//mitochondrial GTPase 1	XP_025659547.1|8.7e-202|DAR GTPase 3, chloroplastic-like [Arachis hypogaea]
arahy.0F4FSZ.1	2378	3.62	3.13	4.36	9.57	10.41	9.3	-1.39959	1.30788e-55	6.08829e-56				XP_025603705.1|1.0e-100|uncharacterized protein LOC112695541 isoform X2 [Arachis hypogaea]
arahy.0F554D.1	3574	0.26	0.41	0.46	6.16	5.94	5.14	-3.93464	1.28202e-122	3.13487e-123			K17964//leucine-rich PPR motif-containing protein, mitochondrial;K17710//pentatricopeptide repeat domain-containing protein 1	XP_016177072.1|0.0e+00|pentatricopeptide repeat-containing protein At2g35130 isoform X1 [Arachis ipaensis]
arahy.0F76FX.1	5532	2.69	2.82	2.6	0.83	0.96	1.06	1.50755	2.79282e-37	1.73371e-37			K17046//protein DEK;K14306//nuclear pore complex protein Nup62+ko03013//RNA transport	XP_016202803.1|0.0e+00|uncharacterized protein LOC107643621 isoform X1 [Arachis ipaensis]
arahy.0FDZ3Y.1	3529	0.12	0.05	0.08	0.72	0.68	0.85	-3.17629	1.20706e-17	1.19539e-17			K08176//MFS transporter, PHS family, inorganic phosphate transporter	XP_016176962.1|1.3e-300|inorganic phosphate transporter 1-4-like [Arachis ipaensis]
arahy.0FHV4T.1	1938	2.98	3.57	3.75	0.81	0.48	0.5	2.52228	5.47429e-52	2.67253e-52				XP_025689208.1|1.1e-184|probable membrane-associated kinase regulator 2 [Arachis hypogaea]	GO:0005623//cell;GO:0044464//cell part;GO:0016020//membrane;GO:0005886//plasma membrane;GO:0071944//cell periphery;GO:0016740//transferase activity;GO:0016301//kinase activity;GO:0003824//catalytic activity;GO:0016772//transferase activity, transferring phosphorus-containing groups;
arahy.0FI6RG.1	2369	70.95	71.23	74.54	0.44	0.39	0.49	7.34596	0	0			K00660//chalcone synthase [EC:2.3.1.74]+ko04712//Circadian rhythm - plant+ko01100//Metabolic pathways+ko01110//Biosynthesis of secondary metabolites+ko00941//Flavonoid biosynthesis	XP_016187828.1|6.6e-217|chalcone synthase [Arachis ipaensis]
arahy.0FMT0L.2	5337	3.55	3.71	3.54	15.35	13.53	13.65	-1.97795	7.31311e-164	1.37629e-164			K03979//GTPase [EC:3.6.5.-];K03979//GTPase [EC:3.6.5.-]	XP_016204759.1|4.5e-271|probable GTP-binding protein OBGC2 [Arachis ipaensis]
arahy.0FP5K8.1	4222	2.6	3.63	2.55	5.5	6.28	6.23	-1.03576	2.16644e-17	2.16523e-17			K00938//phosphomevalonate kinase [EC:2.7.4.2]+ko00900//Terpenoid backbone biosynthesis+ko01100//Metabolic pathways+ko01110//Biosynthesis of secondary metabolites	AID51440.1|1.6e-106|phosphomevalonate kinase 1 [Astragalus membranaceus]	GO:0004631//phosphomevalonate kinase activity;GO:0030554//adenyl nucleotide binding;GO:0016740//transferase activity;GO:0043167//ion binding;GO:0005524//ATP binding;GO:0017076//purine nucleotide binding;GO:0016772//transferase activity, transferring phosphorus-containing groups;GO:0036094//small molecule binding;GO:0016776//phosphotransferase activity, phosphate group as acceptor;GO:0032553//ribo…
arahy.0G1QRI.2	4384	9.17	9.86	8.93	25.86	25.13	26.07	-1.48022	5.18252e-143	1.10065e-143			K11308//histone acetyltransferase MYST1 [EC:2.3.1.48]	PPD68459.1|8.6e-18|hypothetical protein GOBAR_DD34659 [Gossypium barbadense]	GO:0006355//regulation of transcription, DNA-templated;GO:0051171//regulation of nitrogen compound metabolic process;GO:0051252//regulation of RNA metabolic process;GO:0060255//regulation of macromolecule metabolic process;GO:2000112//regulation of cellular macromolecule biosynthetic process;GO:0010468//regulation of gene expression;GO:0009889//regulation of biosynthetic process;GO:0031326//regul…
arahy.0G1U1N.1	462	41.08	39.57	40.81	9.5	8.84	8.79	2.16198	6.12697e-117	1.56095e-117			K13128//zinc finger CCHC domain-containing protein 8	XP_025607445.1|3.8e-83|protein GLUTAMINE DUMPER 3-like [Arachis hypogaea]
arahy.0G8G64.2	4006	0.86	0.99	0.98	3.1	2.76	2.66	-1.59173	1.25732e-37	7.73625e-38			K01181//endo-1,4-beta-xylanase [EC:3.2.1.8];K01181//endo-1,4-beta-xylanase [EC:3.2.1.8]	XP_016186847.1|0.0e+00|uncharacterized protein LOC107628764 [Arachis ipaensis]	GO:0071704//organic substance metabolic process;GO:0005975//carbohydrate metabolic process;GO:0044238//primary metabolic process;GO:0008152//metabolic process;GO:0003824//catalytic activity;GO:0016787//hydrolase activity;GO:0016798//hydrolase activity, acting on glycosyl bonds;GO:0004553//hydrolase activity, hydrolyzing O-glycosyl compounds;
arahy.0G9B1N.1	468	1.09	1.48	1.46	0.62	0.18	0	2.34041	5.14486e-06	8.87551e-06			K14488//SAUR family protein+ko04075//Plant hormone signal transduction	XP_016193230.2|2.0e-84|auxin-responsive protein SAUR64-like [Arachis ipaensis]	GO:0050896//response to stimulus;GO:0009733//response to auxin;GO:0009719//response to endogenous stimulus;GO:0010033//response to organic substance;GO:0042221//response to chemical;GO:0009725//response to hormone;
arahy.0G9BI5.1	7864	0.04	0	0.16	0.13	0.35	0.5	-2.29157	0.000115511	0.000224115			K01590//histidine decarboxylase [EC:4.1.1.22]+ko01100//Metabolic pathways+ko00340//Histidine metabolism+ko01110//Biosynthesis of secondary metabolites	XP_016168922.2|3.9e-133|serine decarboxylase-like [Arachis ipaensis]
arahy.0GES1T.1	312	6.03	3.82	5.31	0.97	0.58	0.57	2.84149	1.7634e-14	1.95267e-14				XP_016196429.1|6.8e-52|uncharacterized protein LOC107637535 [Arachis ipaensis]
arahy.0GG7BD.1	3950	15.31	16.69	17.48	64.87	61.72	63.47	-1.94251	0	0			K01783//ribulose-phosphate 3-epimerase [EC:5.1.3.1]+ko00030//Pentose phosphate pathway+ko01230//Biosynthesis of amino acids+ko00040//Pentose and glucuronate interconversions+ko01100//Metabolic pathways+ko01110//Biosynthesis of secondary metabolites+ko00710//Carbon fixation in photosynthetic organisms+ko01200//Carbon metabolism	XP_025617986.1|2.6e-148|ribulose-phosphate 3-epimerase, chloroplastic-like [Arachis hypogaea]	GO:0008152//metabolic process;GO:0071704//organic substance metabolic process;GO:0005975//carbohydrate metabolic process;GO:0044238//primary metabolic process;GO:0016853//isomerase activity;GO:0003824//catalytic activity;GO:0016857//racemase and epimerase activity, acting on carbohydrates and derivatives;GO:0016854//racemase and epimerase activity;
arahy.0GZ2Z9.1	3397	2.13	2.08	2.46	5.34	5.39	4.77	-1.21717	1.42337e-31	9.85939e-32				XP_016194712.1|7.4e-184|uncharacterized protein LOC107635680 [Arachis ipaensis]
arahy.0H0ATF.2	6552	2.55	2.33	2.94	5.25	4.98	5.61	-1.02785	3.21469e-41	1.85246e-41				XP_025609787.1|1.9e-294|membrane protein of ER body-like protein isoform X2 [Arachis hypogaea]
arahy.0H6YGR.1	4808	15.55	17.51	15.23	31.79	33.44	32.13	-1.0125	3.62827e-115	9.38041e-116			K02327//DNA polymerase delta subunit 1 [EC:2.7.7.7]+ko03420//Nucleotide excision repair+ko03030//DNA replication+ko03440//Homologous recombination+ko03410//Base excision repair+ko03430//Mismatch repair	XP_016182897.1|1.8e-156|protein CHAPERONE-LIKE PROTEIN OF POR1, chloroplastic [Arachis ipaensis]	GO:0031967//organelle envelope;GO:0044434//chloroplast part;GO:0044464//cell part;GO:0031090//organelle membrane;GO:0009941//chloroplast envelope;GO:0005623//cell;GO:0031224//intrinsic component of membrane;GO:0044422//organelle part;GO:0044444//cytoplasmic part;GO:0031975//envelope;GO:0009528//plastid inner membrane;GO:0043226//organelle;GO:0043231//intracellular membrane-bounded organelle;GO:00…
arahy.0H8BTF.1	3598	1.17	1.06	0.56	2.77	1.72	3.4	-1.49886	5.41708e-09	7.70919e-09				XP_025627559.1|2.2e-37|uncharacterized protein LOC112720726 [Arachis hypogaea]
arahy.0HG9JC.1	2785	56.31	54.21	58.27	29.13	27.09	27.02	1.01885	1.84053e-248	2.33276e-249			K04035//magnesium-protoporphyrin IX monomethyl ester (oxidative) cyclase [EC:1.14.13.81]+ko00860//Porphyrin and chlorophyll metabolism+ko01100//Metabolic pathways+ko01110//Biosynthesis of secondary metabolites;K02184//formin 2;K04730//interleukin-1 receptor-associated kinase 1 [EC:2.7.11.1]	XP_025645653.1|4.6e-274|uncharacterized protein At5g49945-like [Arachis hypogaea]	GO:0031224//intrinsic component of membrane;GO:0044425//membrane part;GO:0016020//membrane;GO:0016021//integral component of membrane;
arahy.0HN7YC.1	3289	0	0	0	0.47	0.41	0.51	-7.09422	9.91475e-17	1.01214e-16				XP_016173309.2|0.0e+00|protein SIEVE ELEMENT OCCLUSION B [Arachis ipaensis]
arahy.0HP51M.1	8715	0	0.17	0.2	0.34	0.62	0.67	-2.14308	2.03582e-11	2.56927e-11			K08835//serine/threonine-protein kinase OSR1/STK39 [EC:2.7.11.1];K08835//serine/threonine-protein kinase OSR1/STK39 [EC:2.7.11.1]	XP_015958517.1|0.0e+00|serine/threonine-protein kinase BLUS1 isoform X2 [Arachis duranensis]
arahy.0I1Q5M.2	2589	0.19	0.16	0.13	3.05	2.94	3.06	-4.02375	2.12312e-55	9.91956e-56				XP_025687069.1|3.2e-69|protein PNS1-like [Arachis hypogaea]
arahy.0I35HW.1	3976	5.3	5.23	5.62	42.71	48.08	47.85	-3.10259	0	0			K14209//solute carrier family 36 (proton-coupled amino acid transporter);K00679//phospholipid:diacylglycerol acyltransferase [EC:2.3.1.158]+ko01100//Metabolic pathways+ko00561//Glycerolipid metabolism;K10691//E3 ubiquitin-protein ligase UBR4 [EC:2.3.2.27];K01188//beta-glucosidase [EC:3.2.1.21]+ko01100//Metabolic pathways+ko00500//Starch and sucrose metabolism+ko01110//Biosynthesis of secondary me…	XP_016167416.1|1.7e-210|GDSL esterase/lipase EXL3 [Arachis ipaensis]	GO:0005576//extracellular region;GO:0016787//hydrolase activity;GO:0003824//catalytic activity;GO:0016788//hydrolase activity, acting on ester bonds;
arahy.0I3WMA.1	441	10.13	11.08	12.28	42.09	38.09	41.96	-1.86787	7.57814e-93	2.35269e-93			K06995//uncharacterized protein	XP_015973591.1|2.6e-81|uncharacterized protein LOC107496778 [Arachis duranensis]
arahy.0I6I28.1	4429	0.29	0.19	0.22	3.74	3.27	3.36	-3.91144	9.47076e-142	2.03158e-142			K11844//ubiquitin carboxyl-terminal hydrolase 16/45 [EC:3.4.19.12];K06268//serine/threonine-protein phosphatase 2B regulatory subunit	XP_016182974.1|0.0e+00|myosin-binding protein 3-like [Arachis ipaensis]	GO:0016020//membrane;GO:0031224//intrinsic component of membrane;GO:0044425//membrane part;GO:0016021//integral component of membrane;GO:0005488//binding;GO:0017022//myosin binding;GO:0008092//cytoskeletal protein binding;GO:0005515//protein binding;
arahy.0I87EX.1	4993	3.17	4.06	4.27	9.38	7.95	7.67	-1.10691	6.34556e-35	4.09982e-35				XP_025690489.1|2.7e-300|uncharacterized protein LOC112791752 [Arachis hypogaea]	GO:0043229//intracellular organelle;GO:0043226//organelle;GO:0044422//organelle part;GO:0043231//intracellular membrane-bounded organelle;GO:0005737//cytoplasm;GO:0009536//plastid;GO:0044434//chloroplast part;GO:0043227//membrane-bounded organelle;GO:0009532//plastid stroma;GO:0009570//chloroplast stroma;GO:0044435//plastid part;GO:0005623//cell;GO:0005622//intracellular;GO:0044446//intracellular…
arahy.0IA02T.1	3243	0.12	0.36	0.26	0.6	0.7	0.66	-1.41697	7.89881e-06	1.3814e-05				XP_015941990.1|7.7e-198|uncharacterized protein LOC107467413 isoform X1 [Arachis duranensis]
arahy.0IC8QA.1	2411	1.23	1.6	1.66	0.66	0.71	0.73	1.09143	1.09534e-05	1.93774e-05				XP_015935105.1|5.4e-128|uncharacterized protein LOC107461153 [Arachis duranensis]
arahy.0IF9U9.1	7615	6.7	4.72	6.55	2.73	2.05	2.7	1.26161	1.07051e-37	6.57843e-38			K12259//spermine oxidase [EC:1.5.3.16 1.5.3.-]+ko00410//beta-Alanine metabolism+ko00330//Arginine and proline metabolism	XP_025606032.1|0.0e+00|probable polyamine oxidase 5 [Arachis hypogaea]
arahy.0II3I9.1	7171	44.36	47	46.05	16.13	16.95	16.79	1.4609	0	0			K00294//1-pyrroline-5-carboxylate dehydrogenase [EC:1.2.1.88]+ko00250//Alanine, aspartate and glutamate metabolism+ko00330//Arginine and proline metabolism+ko01100//Metabolic pathways	XP_025618522.1|0.0e+00|probable aldehyde dehydrogenase isoform X1 [Arachis hypogaea]	GO:0009063//cellular amino acid catabolic process;GO:0009065//glutamine family amino acid catabolic process;GO:0044281//small molecule metabolic process;GO:0046395//carboxylic acid catabolic process;GO:1901575//organic substance catabolic process;GO:0043436//oxoacid metabolic process;GO:0006807//nitrogen compound metabolic process;GO:0071704//organic substance metabolic process;GO:0009987//cellul…
arahy.0INE4H.1	3934	7.28	7.18	6.34	3.2	2.8	3.02	1.20438	3.35682e-44	1.84603e-44			K00844//hexokinase [EC:2.7.1.1]+ko00010//Glycolysis / Gluconeogenesis+ko00520//Amino sugar and nucleotide sugar metabolism+ko01100//Metabolic pathways+ko00052//Galactose metabolism+ko00051//Fructose and mannose metabolism+ko00500//Starch and sucrose metabolism+ko01110//Biosynthesis of secondary metabolites+ko01200//Carbon metabolism	XP_025662588.1|1.0e-279|hexokinase-2, chloroplastic-like isoform X1 [Arachis hypogaea]	GO:0009123//nucleoside monophosphate metabolic process;GO:0006754//ATP biosynthetic process;GO:0009987//cellular process;GO:0046496//nicotinamide nucleotide metabolic process;GO:0019438//aromatic compound biosynthetic process;GO:0072521//purine-containing compound metabolic process;GO:0019439//aromatic compound catabolic process;GO:0034655//nucleobase-containing compound catabolic process;GO:0009…
arahy.0IPZ2W.2	3568	1.26	1.94	1.83	5.51	4.96	5.41	-1.57143	2.22274e-54	1.05384e-54			K00161//pyruvate dehydrogenase E1 component alpha subunit [EC:1.2.4.1]+ko00010//Glycolysis / Gluconeogenesis+ko00020//Citrate cycle (TCA cycle)+ko01100//Metabolic pathways+ko01110//Biosynthesis of secondary metabolites+ko00620//Pyruvate metabolism+ko01200//Carbon metabolism;K10393//kinesin family member 2/24	XP_025628026.1|1.2e-23|uncharacterized protein LOC112721165 isoform X3 [Arachis hypogaea]
arahy.0IT1NR.1	4278	5.61	5.48	5.52	2.09	2.42	1.9	1.3729	2.05378e-60	8.97187e-61			K04733//interleukin-1 receptor-associated kinase 4 [EC:2.7.11.1]	XP_015937544.1|1.2e-307|probable receptor-like serine/threonine-protein kinase At5g57670 [Arachis duranensis]	GO:0044238//primary metabolic process;GO:1901564//organonitrogen compound metabolic process;GO:0006793//phosphorus metabolic process;GO:0006796//phosphate-containing compound metabolic process;GO:0043412//macromolecule modification;GO:0008152//metabolic process;GO:0071704//organic substance metabolic process;GO:0009987//cellular process;GO:0006807//nitrogen compound metabolic process;GO:0006468//…
arahy.0J0NIM.1	2564	0.46	0.92	0.45	0.96	1.07	2.21	-1.20622	0.000482402	0.00100053			K22530//ATPase family AAA domain-containing protein 1 [EC:3.6.1.-]	XP_020959526.1|5.8e-23|uncharacterized protein LOC107645624 isoform X2 [Arachis ipaensis]
arahy.0J0X0V.1	5007	5.97	6.14	5.68	13.31	12.92	13.14	-1.14648	4.21153e-70	1.64778e-70			K22522//cytokinin riboside 5'-monophosphate phosphoribohydrolase [EC:3.2.2.-]	XP_015951589.1|4.0e-121|cytokinin riboside 5'-monophosphate phosphoribohydrolase LOG3 [Arachis duranensis]	GO:0009308//amine metabolic process;GO:0009690//cytokinin metabolic process;GO:0009987//cellular process;GO:0008152//metabolic process;GO:0042445//hormone metabolic process;GO:0009058//biosynthetic process;GO:0071704//organic substance metabolic process;GO:0006725//cellular aromatic compound metabolic process;GO:0044249//cellular biosynthetic process;GO:0044237//cellular metabolic process;GO:0034…
arahy.0J3BLQ.1	3054	0.06	0	0.03	0.81	0.53	0.71	-4.47421	3.5953e-16	3.74926e-16			K17500//integrin-linked kinase-associated serine/threonine phosphatase 2C [EC:3.1.3.16];K06268//serine/threonine-protein phosphatase 2B regulatory subunit	XP_016189746.1|8.3e-197|WAT1-related protein At5g64700 [Arachis ipaensis]	GO:0044425//membrane part;GO:0031224//intrinsic component of membrane;GO:0016021//integral component of membrane;GO:0016020//membrane;GO:0005215//transporter activity;GO:0022857//transmembrane transporter activity;
arahy.0J3LZT.1	1502	4.45	3.8	3.92	13.01	13.15	13.47	-1.70511	1.82272e-80	6.39383e-81				XP_016174833.1|7.3e-113|photosystem II D1 precursor processing protein PSB27-H2, chloroplastic isoform X1 [Arachis ipaensis]
arahy.0J46GK.2	1969	8.63	8.64	9.4	3.1	2.68	2.98	1.60695	1.60797e-34	1.04679e-34			K22418//11beta/17beta-hydroxysteroid dehydrogenase [EC:1.1.1.146 1.1.1.-];K22418//11beta/17beta-hydroxysteroid dehydrogenase [EC:1.1.1.146 1.1.1.-]	XP_016189569.1|4.4e-101|uncharacterized protein LOC107630830 [Arachis ipaensis]	GO:0044425//membrane part;GO:0016021//integral component of membrane;GO:0031224//intrinsic component of membrane;GO:0016020//membrane;
arahy.0J6FT4.1	222	2.06	1.56	1.01	0.22	0.36	0.33	2.36077	0.000804664	0.0017139				BAU00326.1|3.7e-12|hypothetical protein VIGAN_10191200 [Vigna angularis var. angularis]
arahy.0J797U.1	1371	10.87	10.28	9.25	29.41	25.39	23.71	-1.36944	4.172e-125	1.00324e-125			K17479//glutaredoxin domain-containing cysteine-rich protein 1	XP_025604282.1|1.0e-264|uncharacterized protein At3g28850-like [Arachis hypogaea]	GO:0065007//biological regulation;GO:0019725//cellular homeostasis;GO:0050789//regulation of biological process;GO:0042592//homeostatic process;GO:0065008//regulation of biological quality;GO:0045454//cell redox homeostasis;GO:0050794//regulation of cellular process;GO:0009987//cellular process;GO:0005623//cell;GO:0016667//oxidoreductase activity, acting on a sulfur group of donors;GO:0016491//ox…
arahy.0JDQ22.1	3622	14.02	14.91	13.98	3.34	3.39	3.52	2.06364	3.50649e-134	7.91086e-135			K10257//acyl-lipid omega-3 desaturase [EC:1.14.19.25 1.14.19.35 1.14.19.36]	XP_020963319.1|2.1e-236|omega-3 fatty acid desaturase, endoplasmic reticulum [Arachis ipaensis]	GO:0008152//metabolic process;GO:0071704//organic substance metabolic process;GO:0044238//primary metabolic process;GO:0006629//lipid metabolic process;GO:0016020//membrane;GO:0044425//membrane part;GO:0016021//integral component of membrane;GO:0031224//intrinsic component of membrane;GO:0003824//catalytic activity;GO:0016705//oxidoreductase activity, acting on paired donors, with incorporation o…
arahy.0JE8SP.1	3461	0.73	0.54	0.32	1.25	1.68	1.56	-1.50275	1.81701e-08	2.66518e-08		ABC-2 and Plant PDR ABC-type transporter family protein (best arabidopsis hit)	K08064//nuclear transcription factor Y, alpha;K08064//nuclear transcription factor Y, alpha	XP_016169835.1|3.1e-56|ABC transporter G family member 29 [Arachis ipaensis]	GO:0009987//cellular process;GO:0006725//cellular aromatic compound metabolic process;GO:0006139//nucleobase-containing compound metabolic process;GO:0034641//cellular nitrogen compound metabolic process;GO:0006259//DNA metabolic process;GO:0090304//nucleic acid metabolic process;GO:0033554//cellular response to stress;GO:0006974//cellular response to DNA damage stimulus;GO:0050896//response to s…
arahy.0JI0VP.1	4930	7.61	7.36	8.14	3.22	3.23	3.19	1.25882	1.7052e-77	6.15624e-78		TSA: Lactuca sativa Letassy_X1_5504 mRNA sequence	K08332//vacuolar protein 8	XP_025644732.1|0.0e+00|U-box domain-containing protein 3-like [Arachis hypogaea]
arahy.0JVE27.1	1973	7.47	7.76	6.38	25.45	23.77	23.42	-1.7497	1.26471e-128	2.95581e-129				XP_016200712.1|3.7e-158|uncharacterized protein LOC107641757 [Arachis ipaensis]	GO:0043227//membrane-bounded organelle;GO:0043229//intracellular organelle;GO:0009536//plastid;GO:0005623//cell;GO:0043231//intracellular membrane-bounded organelle;GO:0009507//chloroplast;GO:0005737//cytoplasm;GO:0044464//cell part;GO:0044424//intracellular part;GO:0044444//cytoplasmic part;GO:0005622//intracellular;GO:0043226//organelle;GO:0016740//transferase activity;GO:0003824//catalytic act…
arahy.0JYX7I.1	1210	0	0	0	0.38	0.54	0.54	-5.87508	1.76921e-08	2.59318e-08		LRR and NB-ARC domains-containing disease resistance protein (best arabidopsis hit)	K19613//leucine-rich repeat protein SHOC2;K22038//volume-regulated anion channel	XP_025636982.1|5.5e-122|putative disease resistance protein At3g14460 [Arachis hypogaea]
arahy.0K14UN.1	3203	0.03	0	0.03	2.42	1.95	2.75	-6.94203	4.34459e-56	2.0107e-56			K01115//phospholipase D1/2 [EC:3.1.4.4]+ko04144//Endocytosis+ko01100//Metabolic pathways+ko01110//Biosynthesis of secondary metabolites+ko00564//Glycerophospholipid metabolism+ko00565//Ether lipid metabolism	XP_016194791.1|4.2e-215|phospholipase D alpha 1-like [Arachis ipaensis]	GO:0003824//catalytic activity;
arahy.0K8T2G.1	1761	1.15	1.71	1.55	0.77	0.78	0.48	1.1195	5.72952e-08	8.65302e-08			K01193//beta-fructofuranosidase [EC:3.2.1.26]+ko01100//Metabolic pathways+ko00052//Galactose metabolism+ko00500//Starch and sucrose metabolism;K07393//glutathionyl-hydroquinone reductase [EC:1.8.5.7]	XP_015970292.1|1.3e-271|UPF0481 protein At3g47200 [Arachis duranensis]	GO:0044425//membrane part;GO:0016021//integral component of membrane;GO:0016020//membrane;GO:0031224//intrinsic component of membrane;
arahy.0KDC5W.1	4554	331.65	317.76	334.54	100.52	96.14	100.38	1.7267	0	0		Populus trichocarpa linkage group II, whole genome shotgun sequence.	K01915//glutamine synthetase [EC:6.3.1.2]+ko00250//Alanine, aspartate and glutamate metabolism+ko00910//Nitrogen metabolism+ko00220//Arginine biosynthesis+ko01230//Biosynthesis of amino acids+ko01100//Metabolic pathways+ko00630//Glyoxylate and dicarboxylate metabolism	XP_016203406.1|1.7e-213|glutamine synthetase nodule isozyme [Arachis ipaensis]
arahy.0KSZ2D.1	1749	0.72	0.12	0.24	1.01	1.63	0.87	-1.70928	0.000409397	0.000842531		PREDICTED: Glycine max probable LRR receptor-like serine		XP_015961609.1|5.2e-32|uncharacterized protein LOC107485582 [Arachis duranensis]
arahy.0KV6DQ.1	7317	10.42	10.89	10.22	35.47	32.69	33.61	-1.6912	0	0			K08669//HtrA serine peptidase 2 [EC:3.4.21.108]	XP_016184382.1|0.0e+00|protease Do-like 2, chloroplastic isoform X2 [Arachis ipaensis]
arahy.0KX0W6.1	3154	23.01	23.7	22.96	65.42	67.35	65.4	-1.50916	0	0			K04628//ceramide galactosyltransferase [EC:2.4.1.47]+ko00600//Sphingolipid metabolism+ko01100//Metabolic pathways+ko00565//Ether lipid metabolism;K13691//pathogen-inducible salicylic acid glucosyltransferase [EC:2.4.1.-];K22706//(R)-mandelonitrile beta-glucosyltransferase [EC:2.4.1.354]+ko00460//Cyanoamino acid metabolism;K13692//UDP-glucose:(indol-3-yl)acetate beta-D-glucosyltransferase [EC:2.4.…	XP_016182309.1|3.4e-270|UDP-glycosyltransferase 83A1 [Arachis ipaensis]
arahy.0L53E3.1	1809	0	0	0	1.81	1.67	2.04	-7.97453	2.07334e-27	1.56976e-27			K13065//shikimate O-hydroxycinnamoyltransferase [EC:2.3.1.133]+ko01100//Metabolic pathways+ko01110//Biosynthesis of secondary metabolites+ko00940//Phenylpropanoid biosynthesis+ko00941//Flavonoid biosynthesis+ko00945//Stilbenoid, diarylheptanoid and gingerol biosynthesis	XP_016191133.1|1.4e-118|acylsugar acyltransferase 3 [Arachis ipaensis]	GO:0008374//O-acyltransferase activity;GO:0016746//transferase activity, transferring acyl groups;GO:0003824//catalytic activity;GO:0016407//acetyltransferase activity;GO:0016740//transferase activity;GO:0016413//O-acetyltransferase activity;GO:0016747//transferase activity, transferring acyl groups other than amino-acyl groups;
arahy.0L7RD3.1	97321	0	0.08	0	0.4	0.13	0.32	-3.35222	0.000114421	0.00022191				XP_025694326.1|4.1e-21|uncharacterized protein LOC112796197 [Arachis hypogaea]
arahy.0LB7N3.2	5794	0.74	0.69	0.34	1.09	1.34	1.4	-1.11584	1.67116e-15	1.7854e-15			K13448//calcium-binding protein CML+ko04626//Plant-pathogen interaction;K13416//brassinosteroid insensitive 1-associated receptor kinase 1 [EC:2.7.10.1 2.7.11.1]+ko04016//MAPK signaling pathway - plant+ko04626//Plant-pathogen interaction+ko04075//Plant hormone signal transduction;K13448//calcium-binding protein CML+ko04626//Plant-pathogen interaction;K13416//brassinosteroid insensitive 1-associat…	XP_025606240.1|0.0e+00|receptor like protein kinase S.2-like [Arachis hypogaea]	GO:0032559//adenyl ribonucleotide binding;GO:0008144//drug binding;GO:0036094//small molecule binding;GO:0032555//purine ribonucleotide binding;GO:0043167//ion binding;GO:0140096//catalytic activity, acting on a protein;GO:0005524//ATP binding;GO:0016301//kinase activity;GO:0004672//protein kinase activity;GO:0017076//purine nucleotide binding;GO:0030554//adenyl nucleotide binding;GO:0003824//cat…
arahy.0LDE9J.1	1981	0.98	1.54	0.98	2.35	2.01	2.86	-1.0449	6.56105e-09	9.38107e-09			K15227//arogenate dehydrogenase (NADP+), plant [EC:1.3.1.78]+ko01230//Biosynthesis of amino acids+ko01100//Metabolic pathways+ko01110//Biosynthesis of secondary metabolites+ko00400//Phenylalanine, tyrosine and tryptophan biosynthesis	XP_016166619.1|6.0e-150|arogenate dehydrogenase 1, chloroplastic [Arachis ipaensis]	GO:0019438//aromatic compound biosynthetic process;GO:1901576//organic substance biosynthetic process;GO:0006725//cellular aromatic compound metabolic process;GO:0044281//small molecule metabolic process;GO:0044238//primary metabolic process;GO:0006571//tyrosine biosynthetic process;GO:0019752//carboxylic acid metabolic process;GO:0016053//organic acid biosynthetic process;GO:0008652//cellular am…
arahy.0LX666.1	1194	10.62	9.48	15.46	5.33	1.86	6.3	1.3954	1.97969e-38	1.19726e-38				RDY14789.1|5.5e-99|hypothetical protein CR513_00089, partial [Mucuna pruriens]	GO:0055114//oxidation-reduction process;GO:0022900//electron transport chain;GO:0006091//generation of precursor metabolites and energy;GO:0008152//metabolic process;GO:0009987//cellular process;GO:0044237//cellular metabolic process;GO:0005739//mitochondrion;GO:0005622//intracellular;GO:0031224//intrinsic component of membrane;GO:0043227//membrane-bounded organelle;GO:0044464//cell part;GO:00056…
arahy.0M1DUZ.1	2371	0.92	0.78	0.72	22.47	24.25	24.54	-4.87956	0	0			K03844//alpha-1,2-mannosyltransferase [EC:2.4.1.131]+ko00510//N-Glycan biosynthesis+ko01100//Metabolic pathways	XP_025611198.1|3.4e-152|ACT domain-containing protein ACR11-like [Arachis hypogaea]
arahy.0M423A.1	2175	4.89	5	5.11	13.96	15.62	14.39	-1.55212	1.04374e-43	5.77774e-44				XP_015953016.1|1.7e-82|uncharacterized protein LOC107477490 [Arachis duranensis]
arahy.0M52J5.1	2935	0.11	0.04	0.3	0.81	0.43	0.19	-1.64036	5.53985e-05	0.000104395			K11294//nucleolin	XP_025640798.1|7.5e-136|nucleolin 1-like [Arachis hypogaea]
arahy.0M6NCC.1	330	3.6	3.67	4.43	0.36	0.18	0	4.43382	1.99065e-16	2.05721e-16				XP_017427086.1|4.6e-14|PREDICTED: VQ motif-containing protein 29-like [Vigna angularis]
arahy.0M9QLC.1	3348	0.13	0.12	0.23	0	0	0	4.94429	2.39137e-05	4.35858e-05			K20617//cytochrome P450 family 71 subfamily A	XP_016162105.1|3.2e-292|cytochrome P450 71A9 [Arachis ipaensis]	GO:0031224//intrinsic component of membrane;GO:0016020//membrane;GO:0044425//membrane part;GO:0016021//integral component of membrane;GO:0046906//tetrapyrrole binding;GO:0097159//organic cyclic compound binding;GO:0005506//iron ion binding;GO:1901363//heterocyclic compound binding;GO:0004497//monooxygenase activity;GO:0005488//binding;GO:0016705//oxidoreductase activity, acting on paired donors, …
arahy.0MQH7X.1	336	18.4	20.09	15.67	5.87	6.37	6.31	1.54482	1.20159e-24	9.74785e-25				OIW05239.1|2.1e-19|hypothetical protein TanjilG_21224 [Lupinus angustifolius]
arahy.0MR8KE.1	1660	0	0	0	0	0	1	-4.40671	0.000576633	0.00120589				XP_020970029.1|2.2e-101|interferon-related developmental regulator 2 isoform X1 [Arachis ipaensis]
arahy.0MSU5M.1	11666	3.33	3.31	3.58	7.67	7.99	7.56	-1.18564	5.71327e-103	1.62785e-103			K10683//BRCA1-associated RING domain protein 1+ko03440//Homologous recombination;K14638//solute carrier family 15 (peptide/histidine transporter), member 3/4	XP_016207360.1|0.0e+00|BRCA1-associated RING domain protein 1 [Arachis ipaensis]	GO:0006259//DNA metabolic process;GO:0006974//cellular response to DNA damage stimulus;GO:0044237//cellular metabolic process;GO:0006281//DNA repair;GO:0051716//cellular response to stimulus;GO:0006139//nucleobase-containing compound metabolic process;GO:0006950//response to stress;GO:0006725//cellular aromatic compound metabolic process;GO:0034641//cellular nitrogen compound metabolic process;GO…
arahy.0N1ZDK.1	1389	0.19	0.22	0.32	2.5	1.61	1.66	-2.97742	1.25765e-26	9.69724e-27			K21383//anthocyanidin 3-O-glucoside 6''-O-acyltransferase [EC:2.3.1.215]+ko00942//Anthocyanin biosynthesis;K13264//isoflavone 7-O-glucoside-6''-O-malonyltransferase [EC:2.3.1.115]+ko00943//Isoflavonoid biosynthesis+ko00944//Flavone and flavonol biosynthesis;K14329//agmatine coumaroyltransferase [EC:2.3.1.64 2.3.1.-]+ko00330//Arginine and proline metabolism	XP_025696813.1|4.5e-273|coumaroyl-CoA:anthocyanidin 3-O-glucoside-6''-O-coumaroyltransferase 1-like [Arachis hypogaea]	GO:0016746//transferase activity, transferring acyl groups;GO:0016740//transferase activity;GO:0003824//catalytic activity;GO:0016747//transferase activity, transferring acyl groups other than amino-acyl groups;
arahy.0N5P6D.1	1369	0.57	0.56	0.57	2.12	2.05	2.48	-1.97518	4.69446e-07	7.51519e-07			K02266//cytochrome c oxidase subunit 6a+ko01100//Metabolic pathways+ko00190//Oxidative phosphorylation	XP_015963699.1|2.1e-19|cytochrome c oxidase subunit 6a, mitochondrial [Arachis duranensis]	GO:0031967//organelle envelope;GO:0045277//respiratory chain complex IV;GO:0005743//mitochondrial inner membrane;GO:0005622//intracellular;GO:0044422//organelle part;GO:0098798//mitochondrial protein complex;GO:0098800//inner mitochondrial membrane protein complex;GO:0044444//cytoplasmic part;GO:0005740//mitochondrial envelope;GO:0016020//membrane;GO:0070469//respiratory chain;GO:0070069//cytochr…
arahy.0N5Z96.1	2012	2.04	2.3	2.61	4.76	6.25	4.78	-1.18548	1.12111e-10	1.46614e-10			K03255//protein TIF31	XP_025617530.1|9.6e-61|protein TSS-like isoform X2 [Arachis hypogaea]
arahy.0N6LTB.1	1892	1	0.5	0.2	0.2	0.26	0.29	1.18188	0.000233644	0.000468288			K11816//indole-3-pyruvate monooxygenase [EC:1.14.13.168]+ko00380//Tryptophan metabolism+ko01100//Metabolic pathways	XP_016207601.1|4.7e-248|probable indole-3-pyruvate monooxygenase YUCCA5 [Arachis ipaensis]	GO:0043168//anion binding;GO:0050660//flavin adenine dinucleotide binding;GO:0005488//binding;GO:0016491//oxidoreductase activity;GO:0004499//N,N-dimethylaniline monooxygenase activity;GO:0016709//oxidoreductase activity, acting on paired donors, with incorporation or reduction of molecular oxygen, NAD(P)H as one donor, and incorporation of one atom of oxygen;GO:0043167//ion binding;GO:0050661//N…
arahy.0N85F7.1	4856	1.33	1.98	1.72	10.07	8.58	8.75	-2.44446	1.61675e-123	3.93037e-124			K13065//shikimate O-hydroxycinnamoyltransferase [EC:2.3.1.133]+ko01100//Metabolic pathways+ko01110//Biosynthesis of secondary metabolites+ko00940//Phenylpropanoid biosynthesis+ko00941//Flavonoid biosynthesis+ko00945//Stilbenoid, diarylheptanoid and gingerol biosynthesis	XP_025668308.1|7.0e-263|protein ECERIFERUM 2-like [Arachis hypogaea]
arahy.0NFG0V.2	2984	1.27	1.39	1.72	2.89	2.81	3.74	-1.10503	1.69167e-12	2.03616e-12			K07052//uncharacterized protein;K07052//uncharacterized protein	XP_015953442.1|2.0e-64|uncharacterized protein LOC107477873 [Arachis duranensis]
arahy.0NG2AS.1	3834	2.96	2.05	2.98	7.03	7.25	7.14	-1.4237	6.41917e-43	3.59586e-43			K08269//serine/threonine-protein kinase ULK2 [EC:2.7.11.1]+ko04136//Autophagy - other	XP_020989897.1|1.6e-85|uncharacterized protein LOC110277033 isoform X2 [Arachis duranensis]
arahy.0NK0N0.1	1617	2.85	2.54	3.35	1.04	1.37	1.03	1.33968	1.72065e-17	1.71136e-17			K08176//MFS transporter, PHS family, inorganic phosphate transporter	XP_016204738.1|0.0e+00|inorganic phosphate transporter 1-4 [Arachis ipaensis]	GO:0006817//phosphate ion transport;GO:0051179//localization;GO:0006811//ion transport;GO:0051234//establishment of localization;GO:0006820//anion transport;GO:0015698//inorganic anion transport;GO:0006810//transport;GO:0031224//intrinsic component of membrane;GO:0044425//membrane part;GO:0016021//integral component of membrane;GO:0016020//membrane;GO:0005215//transporter activity;GO:0015291//sec…
arahy.0NW365.1	2617	7.36	9.27	7.99	34.44	33.03	35.14	-2.06026	3.73008e-261	4.53927e-262			K00799//glutathione S-transferase [EC:2.5.1.18]+ko00480//Glutathione metabolism	XP_016191011.1|5.0e-130|glutathione S-transferase U17 [Arachis ipaensis]
arahy.0NY1RD.1	1604	0	0	0	4.06	4.1	3.11	-9.33944	3.47325e-58	1.56618e-58			K22706//(R)-mandelonitrile beta-glucosyltransferase [EC:2.4.1.354]+ko00460//Cyanoamino acid metabolism;K13030//cyanohydrin beta-glucosyltransferase [EC:2.4.1.85]+ko01110//Biosynthesis of secondary metabolites+ko00460//Cyanoamino acid metabolism	XP_016180950.1|2.0e-295|7-deoxyloganetin glucosyltransferase [Arachis ipaensis]	GO:0016740//transferase activity;GO:0016757//transferase activity, transferring glycosyl groups;GO:0016758//transferase activity, transferring hexosyl groups;GO:0003824//catalytic activity;
arahy.0PE7XW.1	7056	10.34	10.08	10.63	30.59	28.45	27.41	-1.47394	1.82749e-296	1.96528e-297		ABC-2 type transporter family protein (best arabidopsis hit)	K05681//ATP-binding cassette, subfamily G (WHITE), member 2+ko02010//ABC transporters;K21396//ATP-binding cassette, subfamily G (WHITE), eye pigment precursor transporter;K05681//ATP-binding cassette, subfamily G (WHITE), member 2+ko02010//ABC transporters;K21396//ATP-binding cassette, subfamily G (WHITE), eye pigment precursor transporter	XP_027353870.1|0.0e+00|ABC transporter G family member 12-like [Abrus precatorius]	GO:0006810//transport;GO:0055085//transmembrane transport;GO:0051234//establishment of localization;GO:0051179//localization;GO:0044425//membrane part;GO:0016021//integral component of membrane;GO:0005623//cell;GO:0016020//membrane;GO:0044464//cell part;GO:0071944//cell periphery;GO:0005886//plasma membrane;GO:0031224//intrinsic component of membrane;GO:0008144//drug binding;GO:0097367//carbohydr…
arahy.0PHB1J.1	1846	0.38	0.47	0.56	0	0	0.04	5.00515	2.04968e-10	2.71271e-10			K08235//xyloglucan:xyloglucosyl transferase [EC:2.4.1.207]	XP_016170046.1|1.9e-178|xyloglucan endotransglucosylase/hydrolase protein 31 [Arachis ipaensis]	GO:0071704//organic substance metabolic process;GO:0071840//cellular component organization or biogenesis;GO:0010410//hemicellulose metabolic process;GO:0009987//cellular process;GO:0044238//primary metabolic process;GO:0010383//cell wall polysaccharide metabolic process;GO:0044042//glucan metabolic process;GO:0016043//cellular component organization;GO:0043170//macromolecule metabolic process;GO…
arahy.0PNK8Q.1	9546	1.2	1.79	1.44	0.5	0.72	0.6	1.2939	1.76946e-10	2.33467e-10			K22684//metacaspase-1 [EC:3.4.22.-];K22684//metacaspase-1 [EC:3.4.22.-];K22684//metacaspase-1 [EC:3.4.22.-]	XP_025622314.1|4.5e-196|metacaspase-1-like [Arachis hypogaea]
arahy.0PNZ7T.1	2651	0.14	0.05	0.23	1.89	1.35	1.82	-3.59279	1.6459e-28	1.21442e-28			K18696//glycerophosphodiester phosphodiesterase [EC:3.1.4.46]+ko00564//Glycerophospholipid metabolism	XP_016163121.2|6.6e-235|glycerophosphodiester phosphodiesterase GDPD1, chloroplastic-like [Arachis ipaensis]	GO:0044238//primary metabolic process;GO:0071704//organic substance metabolic process;GO:0006629//lipid metabolic process;GO:0008152//metabolic process;GO:0016787//hydrolase activity;GO:0016788//hydrolase activity, acting on ester bonds;GO:0003824//catalytic activity;GO:0042578//phosphoric ester hydrolase activity;GO:0008081//phosphoric diester hydrolase activity;
arahy.0PS9LV.1	6226	4.19	4.11	3.51	2	1.85	2.03	1.0036	1.82713e-45	9.85694e-46			K18443//golgi-specific brefeldin A-resistance guanine nucleotide exchange factor 1+ko04144//Endocytosis	XP_020226375.1|0.0e+00|ARF guanine-nucleotide exchange factor GNOM-like [Cajanus cajan]	GO:1902531//regulation of intracellular signal transduction;GO:0009966//regulation of signal transduction;GO:0010646//regulation of cell communication;GO:0032012//regulation of ARF protein signal transduction;GO:0046578//regulation of Ras protein signal transduction;GO:0065007//biological regulation;GO:0051056//regulation of small GTPase mediated signal transduction;GO:0050789//regulation of biol…
arahy.0Q085S.1	1363	0.34	0.16	0.2	4.29	4.28	3.43	-4.09236	2.09856e-60	9.17192e-61			K20716//mitogen-activated protein kinase kinase kinase 17/18+ko04016//MAPK signaling pathway - plant	XP_016169262.1|1.5e-240|mitogen-activated protein kinase kinase kinase 2-like [Arachis ipaensis]
arahy.0Q1UCB.1	6781	2.1	2.14	2.13	6.17	7.9	6.99	-1.72598	5.85949e-50	2.9431e-50			K22522//cytokinin riboside 5'-monophosphate phosphoribohydrolase [EC:3.2.2.-]	XP_025614085.1|2.1e-116|cytokinin riboside 5'-monophosphate phosphoribohydrolase LOG1-like [Arachis hypogaea]	GO:0009691//cytokinin biosynthetic process;GO:0042446//hormone biosynthetic process;GO:1901564//organonitrogen compound metabolic process;GO:0006725//cellular aromatic compound metabolic process;GO:0009690//cytokinin metabolic process;GO:0044249//cellular biosynthetic process;GO:0006807//nitrogen compound metabolic process;GO:0008152//metabolic process;GO:0042445//hormone metabolic process;GO:001…
arahy.0Q5BJB.2	8275	0.88	0.97	0.94	10.06	8.88	8.81	-3.0131	2.24804e-153	4.48971e-154			K01193//beta-fructofuranosidase [EC:3.2.1.26]+ko01100//Metabolic pathways+ko00052//Galactose metabolism+ko00500//Starch and sucrose metabolism;K01193//beta-fructofuranosidase [EC:3.2.1.26]+ko01100//Metabolic pathways+ko00052//Galactose metabolism+ko00500//Starch and sucrose metabolism;K01193//beta-fructofuranosidase [EC:3.2.1.26]+ko01100//Metabolic pathways+ko00052//Galactose metabolism+ko00500//…	XP_020973904.1|9.3e-67|acid beta-fructofuranosidase 1, vacuolar [Arachis ipaensis]	GO:0044238//primary metabolic process;GO:0008152//metabolic process;GO:0071704//organic substance metabolic process;GO:0005975//carbohydrate metabolic process;GO:0044425//membrane part;GO:0016020//membrane;GO:0016021//integral component of membrane;GO:0031224//intrinsic component of membrane;GO:0015926//glucosidase activity;GO:0016787//hydrolase activity;GO:0004564//beta-fructofuranosidase activi…
arahy.0Q74GS.1	3361	0.82	1.16	0.95	2.78	2.71	1.57	-1.2687	9.5453e-08	1.46039e-07			K19513//protein CLEC16A	XP_025610665.1|8.2e-76|protein TRANSPARENT TESTA 9-like isoform X1 [Arachis hypogaea]
arahy.0QJD35.1	3901	10.38	9.9	9.13	49.7	50.42	51.62	-2.36841	0	0			K12130//pseudo-response regulator 5+ko04712//Circadian rhythm - plant;K12129//pseudo-response regulator 7+ko04712//Circadian rhythm - plant;K12135//zinc finger protein CONSTANS+ko04712//Circadian rhythm - plant	XP_016201746.1|1.5e-242|protein CHLOROPLAST IMPORT APPARATUS 2 [Arachis ipaensis]
arahy.0QZ944.1	1337	15.92	17.58	14.18	52.33	52.56	53.83	-1.73591	1.43056e-271	1.67781e-272			K03428//magnesium-protoporphyrin O-methyltransferase [EC:2.1.1.11]+ko00860//Porphyrin and chlorophyll metabolism+ko01100//Metabolic pathways+ko01110//Biosynthesis of secondary metabolites	XP_015955735.1|1.4e-165|magnesium protoporphyrin IX methyltransferase, chloroplastic [Arachis duranensis]	GO:0008152//metabolic process;GO:0033013//tetrapyrrole metabolic process;GO:0051188//cofactor biosynthetic process;GO:0044271//cellular nitrogen compound biosynthetic process;GO:0006725//cellular aromatic compound metabolic process;GO:0006778//porphyrin-containing compound metabolic process;GO:0044249//cellular biosynthetic process;GO:0015994//chlorophyll metabolic process;GO:1901566//organonitro…
arahy.0QZJ5C.1	8216	6.9	6.54	5.33	15.28	16.68	15.83	-1.34503	4.39536e-144	9.25033e-145			K01528//dynamin GTPase [EC:3.6.5.5]+ko04144//Endocytosis;K01528//dynamin GTPase [EC:3.6.5.5]+ko04144//Endocytosis	RDX82691.1|3.1e-310|Dynamin-related protein 1E, partial [Mucuna pruriens]	GO:0016020//membrane;GO:0044425//membrane part;GO:0016021//integral component of membrane;GO:0031224//intrinsic component of membrane;GO:0016818//hydrolase activity, acting on acid anhydrides, in phosphorus-containing anhydrides;GO:0032561//guanyl ribonucleotide binding;GO:0032550//purine ribonucleoside binding;GO:0003924//GTPase activity;GO:0043167//ion binding;GO:0000166//nucleotide binding;GO:…
arahy.0R4JGR.1	4288	1.98	1.72	1.62	106.79	105.88	110.4	-5.92792	0	0			K07870//mitochondrial Rho GTPase 1 [EC:3.6.5.-]	XP_025682267.1|1.0e-189|uncharacterized protein LOC112783509 [Arachis hypogaea]	GO:0071704//organic substance metabolic process;GO:1901564//organonitrogen compound metabolic process;GO:0044238//primary metabolic process;GO:1901135//carbohydrate derivative metabolic process;GO:1901657//glycosyl compound metabolic process;GO:0046483//heterocycle metabolic process;GO:0008152//metabolic process;GO:1901360//organic cyclic compound metabolic process;GO:0006807//nitrogen compound m…
arahy.0RHC7T.1	3049	1.86	1.7	1.71	0.43	0.56	0.5	1.82963	1.55415e-21	1.3678e-21			K14411//RNA-binding protein Musashi+ko03015//mRNA surveillance pathway	XP_025690192.1|1.5e-166|protein IQ-DOMAIN 1-like [Arachis hypogaea]
arahy.0RI6JJ.1	2688	0.94	1.17	0.64	3.62	3.5	4.18	-2.03909	9.16572e-55	4.32083e-55	SRS			XP_016166756.2|1.6e-275|protein LATERAL ROOT PRIMORDIUM 1, partial [Arachis ipaensis]
arahy.0RIH3A.1	6820	0.71	1.01	1.24	0.5	0.4	0.51	1.07108	5.9577e-09	8.49424e-09			K17470//sulfate transporter 1, high-affinity;K17470//sulfate transporter 1, high-affinity	XP_007141140.1|0.0e+00|hypothetical protein PHAVU_008G170800g [Phaseolus vulgaris]	GO:0016021//integral component of membrane;GO:0044425//membrane part;GO:0071944//cell periphery;GO:0044464//cell part;GO:0005886//plasma membrane;GO:0031224//intrinsic component of membrane;GO:0005623//cell;GO:0016020//membrane;GO:0015318//inorganic molecular entity transmembrane transporter activity;GO:0022857//transmembrane transporter activity;GO:0015291//secondary active transmembrane transpo…
arahy.0RM1GA.1	3008	8.55	8.56	7.59	22.09	19.71	21.14	-1.35076	3.71486e-104	1.04815e-104				XP_016187232.1|2.2e-169|rhodanese-like/PpiC domain-containing protein 12, chloroplastic [Arachis ipaensis]	GO:0016859//cis-trans isomerase activity;GO:0003755//peptidyl-prolyl cis-trans isomerase activity;GO:0140096//catalytic activity, acting on a protein;GO:0016853//isomerase activity;GO:0003824//catalytic activity;
arahy.0RM5BV.1	1262	17.69	18.36	18.7	1.42	1.49	1.63	3.58783	4.62887e-140	1.00315e-140				XP_025676669.1|9.5e-118|putative uncharacterized protein DDB_G0289963 [Arachis hypogaea]
arahy.0RV1NN.1	1662	0.08	0	0	8.31	12.04	10.36	-8.61654	1.84567e-94	5.66046e-95			K02717//photosystem II oxygen-evolving enhancer protein 2+ko01100//Metabolic pathways+ko00195//Photosynthesis	XP_015948135.1|6.9e-152|psbP domain-containing protein 1, chloroplastic isoform X1 [Arachis duranensis]
arahy.0S1LA5.1	7002	1.52	1.12	1.54	3.58	3.59	3.67	-1.37679	2.05196e-33	1.36735e-33	C2H2		K22410//PR domain zinc finger protein 16;K12309//beta-galactosidase [EC:3.2.1.23]+ko00600//Sphingolipid metabolism+ko00604//Glycosphingolipid biosynthesis - ganglio series+ko00531//Glycosaminoglycan degradation+ko00511//Other glycan degradation+ko01100//Metabolic pathways+ko00052//Galactose metabolism	XP_016176262.1|0.0e+00|protein indeterminate-domain 2 [Arachis ipaensis]	GO:0005634//nucleus;GO:0005622//intracellular;GO:0043229//intracellular organelle;GO:0043226//organelle;GO:0005623//cell;GO:0044424//intracellular part;GO:0043227//membrane-bounded organelle;GO:0044464//cell part;GO:0043231//intracellular membrane-bounded organelle;GO:1901363//heterocyclic compound binding;GO:0003676//nucleic acid binding;GO:0003700//DNA binding transcription factor activity;GO:0…
arahy.0S2PTK.1	2797	4.9	5.04	5.39	0.82	1.01	0.81	2.5384	2.46868e-61	1.06386e-61			K10529//alpha-dioxygenase [EC:1.-.-.-]+ko00592//alpha-Linolenic acid metabolism	XP_020999002.1|6.6e-238|alpha-dioxygenase 1-like [Arachis duranensis]	GO:0006950//response to stress;GO:0050896//response to stimulus;GO:0006979//response to oxidative stress;GO:0046906//tetrapyrrole binding;GO:0003824//catalytic activity;GO:0004601//peroxidase activity;GO:0097159//organic cyclic compound binding;GO:0020037//heme binding;GO:0016491//oxidoreductase activity;GO:0005488//binding;GO:0048037//cofactor binding;GO:1901363//heterocyclic compound binding;GO…
arahy.0S7KVV.1	2375	0.09	0.13	0.2	0.45	0.97	0.18	-1.91217	3.74037e-05	6.9349e-05			K20283//golgin subfamily A member 4	XP_015954398.1|9.7e-136|protein At-4/1 isoform X2 [Arachis duranensis]
arahy.0S8C0Z.1	261	13.95	16.83	15.9	1.42	3.28	2.32	2.72955	2.29831e-32	1.5647e-32			K14488//SAUR family protein+ko04075//Plant hormone signal transduction	XP_020973655.1|7.0e-42|auxin-induced protein 6B-like [Arachis ipaensis]
arahy.0S9GR8.2	5754	3.11	3.72	3.77	9.21	7.2	8.87	-1.25448	7.92249e-87	2.61568e-87			K03549//KUP system potassium uptake protein;K03549//KUP system potassium uptake protein	XP_019452892.1|0.0e+00|PREDICTED: potassium transporter 8 [Lupinus angustifolius]	GO:0044425//membrane part;GO:0016021//integral component of membrane;GO:0016020//membrane;GO:0031224//intrinsic component of membrane;GO:0008324//cation transmembrane transporter activity;GO:0022857//transmembrane transporter activity;GO:0015075//ion transmembrane transporter activity;GO:0022890//inorganic cation transmembrane transporter activity;GO:0015077//monovalent inorganic cation transmemb…
arahy.0SLH0U.1	5159	0.81	1.11	0.76	0.15	0.34	0.29	1.77158	3.05375e-08	4.54286e-08			K19041//E3 ubiquitin-protein ligase RNF38/44 [EC:2.3.2.27]	XP_025668771.1|8.7e-118|NEP1-interacting protein 1-like isoform X1 [Arachis hypogaea]
arahy.0SMS9Y.1	7883	45.72	48.91	45.79	100.14	109.47	106.26	-1.17072	0	0			K10999//cellulose synthase A [EC:2.4.1.12]	XP_025702237.1|0.0e+00|cellulose synthase A catalytic subunit 2 [UDP-forming]-like [Arachis hypogaea]
arahy.0SY9SY.1	4185	0.52	0.5	0.53	0.01	0.12	0.46	1.38824	0.000535985	0.0011165				YP_007516876.1|7.1e-31|hypothetical protein GlmaxMp27 (mitochondrion) [Glycine max]	GO:0043227//membrane-bounded organelle;GO:0043229//intracellular organelle;GO:0044444//cytoplasmic part;GO:0043226//organelle;GO:0005737//cytoplasm;GO:0005623//cell;GO:0005622//intracellular;GO:0005739//mitochondrion;GO:0044464//cell part;GO:0043231//intracellular membrane-bounded organelle;GO:0044424//intracellular part;
arahy.0SZ2NS.1	1024	5.78	5.22	6.72	1.56	0.69	2.04	2.04031	1.95414e-33	1.30119e-33			K06975//uncharacterized protein	XP_015934552.1|2.8e-58|acetyltransferase At1g77540 [Arachis duranensis]
arahy.0T11RW.3	14444	8.27	8.04	8.18	17.42	16.76	15.48	-1.02031	2.01817e-131	4.63351e-132			K01873//valyl-tRNA synthetase [EC:6.1.1.9]+ko00970//Aminoacyl-tRNA biosynthesis;K01873//valyl-tRNA synthetase [EC:6.1.1.9]+ko00970//Aminoacyl-tRNA biosynthesis;K01873//valyl-tRNA synthetase [EC:6.1.1.9]+ko00970//Aminoacyl-tRNA biosynthesis	XP_020960403.1|1.6e-45|valine--tRNA ligase, chloroplastic/mitochondrial 2 isoform X3 [Arachis ipaensis]	GO:1901360//organic cyclic compound metabolic process;GO:0043170//macromolecule metabolic process;GO:0043038//amino acid activation;GO:0043436//oxoacid metabolic process;GO:0043603//cellular amide metabolic process;GO:0044267//cellular protein metabolic process;GO:0006725//cellular aromatic compound metabolic process;GO:1901566//organonitrogen compound biosynthetic process;GO:0008152//metabolic p…
arahy.0T4V2C.1	5276	2.27	2.97	2.73	8.55	8.48	8.28	-1.6694	5.68957e-189	9.42873e-190			K13420//LRR receptor-like serine/threonine-protein kinase FLS2 [EC:2.7.11.1]+ko04016//MAPK signaling pathway - plant+ko04626//Plant-pathogen interaction	XP_020999326.1|3.4e-280|DNA damage-repair/toleration protein DRT100-like isoform X1 [Arachis duranensis]
arahy.0T71ZQ.1	4226	1.07	0.9	1.08	2.61	2.11	1.89	-1.11835	3.16614e-09	4.44726e-09				XP_015972383.1|5.7e-103|uncharacterized protein LOC107495733 [Arachis duranensis]
arahy.0T7G4F.1	3018	0.31	0.56	0.82	1.43	0.98	1.41	-1.18151	7.7425e-09	1.11116e-08			K04733//interleukin-1 receptor-associated kinase 4 [EC:2.7.11.1]	XP_020966847.1|0.0e+00|cysteine-rich receptor-like protein kinase 10 [Arachis ipaensis]	GO:0031224//intrinsic component of membrane;GO:0044425//membrane part;GO:0016020//membrane;GO:0016021//integral component of membrane;GO:0032555//purine ribonucleotide binding;GO:0097159//organic cyclic compound binding;GO:0008144//drug binding;GO:0030554//adenyl nucleotide binding;GO:0032559//adenyl ribonucleotide binding;GO:0000166//nucleotide binding;GO:0043167//ion binding;GO:0036094//small m…
arahy.0TB3XB.1	3256	0.21	0.27	0.26	1.11	0.75	0.96	-1.93119	6.33007e-10	8.57447e-10				XP_016169732.1|4.3e-208|amino-acid permease BAT1 homolog [Arachis ipaensis]
arahy.0TH4I1.1	3603	11.63	12.64	11.79	35.06	35.64	35.52	-1.55944	3.66751e-263	4.41618e-264			K00759//adenine phosphoribosyltransferase [EC:2.4.2.7]+ko00230//Purine metabolism+ko01100//Metabolic pathways	XP_015964414.1|1.8e-96|adenine phosphoribosyltransferase 3 [Arachis duranensis]	GO:0034654//nucleobase-containing compound biosynthetic process;GO:0072522//purine-containing compound biosynthetic process;GO:0034641//cellular nitrogen compound metabolic process;GO:0019438//aromatic compound biosynthetic process;GO:0046483//heterocycle metabolic process;GO:0044249//cellular biosynthetic process;GO:0006144//purine nucleobase metabolic process;GO:0046148//pigment biosynthetic pr…
arahy.0THM7P.1	2168	0.73	0.53	0.31	0	0	0	6.57948	4.39316e-13	5.14778e-13			K14803//protein phosphatase PTC2/3 [EC:3.1.3.16]	XP_015936595.1|2.3e-207|probable protein phosphatase 2C 2 [Arachis duranensis]
arahy.0TK6RU.1	1369	17.58	18.58	17.47	78.75	84	82.19	-2.19256	0	0			K02437//glycine cleavage system H protein+ko01100//Metabolic pathways+ko01110//Biosynthesis of secondary metabolites+ko00260//Glycine, serine and threonine metabolism+ko01200//Carbon metabolism+ko00630//Glyoxylate and dicarboxylate metabolism	XP_015963730.1|2.4e-91|glycine cleavage system H protein, mitochondrial [Arachis duranensis]	GO:0009987//cellular process;GO:1901606//alpha-amino acid catabolic process;GO:0065008//regulation of biological quality;GO:0043436//oxoacid metabolic process;GO:0016054//organic acid catabolic process;GO:0006544//glycine metabolic process;GO:0009063//cellular amino acid catabolic process;GO:0001505//regulation of neurotransmitter levels;GO:0065007//biological regulation;GO:0008152//metabolic pro…
arahy.0TRX2Z.1	2059	0.38	0.37	0.32	0.19	0.04	0.2	1.31387	0.000706857	0.00149472			K03452//magnesium/proton exchanger;K06180//23S rRNA pseudouridine1911/1915/1917 synthase [EC:5.4.99.23]	XP_016204132.1|0.0e+00|pentatricopeptide repeat-containing protein At5g66520-like [Arachis ipaensis]	GO:0043167//ion binding;GO:0046872//metal ion binding;GO:0043169//cation binding;GO:0005488//binding;GO:0046914//transition metal ion binding;GO:0008270//zinc ion binding;
arahy.0TX3JS.1	6595	2	1.72	1.97	1.13	0.62	0.89	1.10887	1.29815e-16	1.33214e-16			K15718//linoleate 9S-lipoxygenase [EC:1.13.11.58]+ko00591//Linoleic acid metabolism;K15718//linoleate 9S-lipoxygenase [EC:1.13.11.58]+ko00591//Linoleic acid metabolism	XP_025680034.1|0.0e+00|probable linoleate 9S-lipoxygenase 5 [Arachis hypogaea]	GO:0003824//catalytic activity;GO:0043167//ion binding;GO:0016491//oxidoreductase activity;GO:0046872//metal ion binding;GO:0005488//binding;GO:0043169//cation binding;GO:0051213//dioxygenase activity;GO:0016702//oxidoreductase activity, acting on single donors with incorporation of molecular oxygen, incorporation of two atoms of oxygen;GO:0016701//oxidoreductase activity, acting on single donors…
arahy.0U0SSW.4	7004	9.42	9.01	8.78	31.71	32.1	32.97	-1.84095	0	0	MYB		K12133//MYB-related transcription factor LHY+ko04712//Circadian rhythm - plant;K12133//MYB-related transcription factor LHY+ko04712//Circadian rhythm - plant;K12133//MYB-related transcription factor LHY+ko04712//Circadian rhythm - plant;K12133//MYB-related transcription factor LHY+ko04712//Circadian rhythm - plant	XP_025639695.1|0.0e+00|protein LHY-like isoform X1 [Arachis hypogaea]
arahy.0U2YQ3.1	2310	0.25	0.34	0.32	0.85	0.84	0.62	-1.34797	3.85536e-07	6.1338e-07			K13496//UDP-glucosyl transferase 73C [EC:2.4.1.-]	XP_015931666.1|9.0e-286|UDP-glycosyltransferase 73C3 [Arachis duranensis]	GO:0005623//cell;GO:0043226//organelle;GO:0044464//cell part;GO:0044424//intracellular part;GO:0005622//intracellular;GO:0043229//intracellular organelle;GO:0043231//intracellular membrane-bounded organelle;GO:0043227//membrane-bounded organelle;GO:0016757//transferase activity, transferring glycosyl groups;GO:0016740//transferase activity;GO:0016758//transferase activity, transferring hexosyl gr…
arahy.0U8Z8Z.2	2317	0.84	0.71	1.02	1.88	1.94	1.67	-1.17545	1.11881e-05	1.98069e-05			K14554//U3 small nucleolar RNA-associated protein 21+ko03008//Ribosome biogenesis in eukaryotes;K14431//transcription factor TGA+ko04075//Plant hormone signal transduction;K14554//U3 small nucleolar RNA-associated protein 21+ko03008//Ribosome biogenesis in eukaryotes;K14431//transcription factor TGA+ko04075//Plant hormone signal transduction	XP_025625169.1|1.3e-46|uncharacterized protein LOC112717316 [Arachis hypogaea]
arahy.0UI4ZV.1	4714	0.15	0.29	0.3	0.08	0.09	0	2.09345	0.00047911	0.000993361			K22395//cinnamyl-alcohol dehydrogenase [EC:1.1.1.195]+ko01100//Metabolic pathways+ko01110//Biosynthesis of secondary metabolites+ko00940//Phenylpropanoid biosynthesis	XP_016190540.1|1.5e-258|tetrahydrocannabinolic acid synthase-like [Arachis ipaensis]
arahy.0UK4JA.1	2222	0	0.1	0	7.42	9.77	8.73	-8.03513	4.7499e-108	1.2966e-108			K18980//2-methylene-furan-3-one reductase [EC:1.3.1.105]	XP_016203294.1|4.4e-135|2-methylene-furan-3-one reductase-like isoform X1 [Arachis ipaensis]
arahy.0UK906.1	1362	6.96	6.98	6.52	2.62	1.9	2.52	1.53809	9.42993e-40	5.57215e-40			K10960//geranylgeranyl diphosphate/geranylgeranyl-bacteriochlorophyllide a reductase [EC:1.3.1.83 1.3.1.111]+ko00900//Terpenoid backbone biosynthesis+ko00860//Porphyrin and chlorophyll metabolism+ko01100//Metabolic pathways+ko01110//Biosynthesis of secondary metabolites	XP_025608896.1|2.8e-259|geranylgeranyl diphosphate reductase, chloroplastic-like [Arachis hypogaea]
arahy.0UM58C.1	3864	0.59	0.64	0.63	1.73	1.36	1.37	-1.25913	1.08376e-05	1.91648e-05			K21773//protein lin-9;K03255//protein TIF31	XP_020966543.1|1.1e-43|uncharacterized protein LOC107618769 [Arachis ipaensis]
arahy.0UM6RI.1	2189	0.39	0	0.63	3.39	1.59	1.46	-2.66817	1.01794e-07	1.56008e-07			K00876//uridine kinase [EC:2.7.1.48]+ko01100//Metabolic pathways+ko00240//Pyrimidine metabolism	XP_020996055.1|3.7e-09|uncharacterized protein LOC107484176 isoform X1 [Arachis duranensis]
arahy.0UPN1V.1	3123	9.23	9.4	9.3	3.74	3.79	3.6	1.3272	1.8282e-67	7.35317e-68			K09753//cinnamoyl-CoA reductase [EC:1.2.1.44]+ko01100//Metabolic pathways+ko01110//Biosynthesis of secondary metabolites+ko00940//Phenylpropanoid biosynthesis	XP_015933476.1|6.9e-188|cinnamoyl-CoA reductase 1 [Arachis duranensis]	GO:0048037//cofactor binding;GO:0003824//catalytic activity;GO:0005488//binding;GO:0050662//coenzyme binding;
arahy.0UPW22.1	16211	0.13	0.08	0	0.12	0.23	0.23	-1.47627	0.000787538	0.00167496			K15292//syntaxin-binding protein 1	XP_025657381.1|0.0e+00|protein transport Sec1a-like [Arachis hypogaea]
arahy.0UR0S2.1	3030	40.64	41.57	38.74	184.51	190.71	191.26	-2.22882	0	0			K02884//large subunit ribosomal protein L19+ko03010//Ribosome	XP_016191778.1|1.3e-128|50S ribosomal protein L19-1, chloroplastic isoform X1 [Arachis ipaensis]
arahy.0UW6S5.1	4513	0.64	0.99	0.58	3.67	3.64	3.37	-2.27204	1.92469e-80	6.75428e-81			K17803//methyltransferase OMS1, mitochondrial [EC:2.1.1.-];K00559//sterol 24-C-methyltransferase [EC:2.1.1.41]+ko01100//Metabolic pathways+ko01110//Biosynthesis of secondary metabolites+ko00100//Steroid biosynthesis	XP_015965583.1|1.4e-173|methyltransferase-like protein 7A isoform X1 [Arachis duranensis]
arahy.0V1DCJ.1	1847	0.67	0.86	0.89	2.27	1.77	2.41	-1.4122	2.26354e-11	2.8626e-11				XP_016165778.1|1.3e-42|uncharacterized protein LOC107608524 [Arachis ipaensis]
arahy.0V66HY.1	5328	0	0	0	0.28	0.43	0.43	-6.27897	1.34186e-10	1.76037e-10			K15803//(-)-germacrene D synthase [EC:4.2.3.75]+ko00909//Sesquiterpenoid and triterpenoid biosynthesis	XP_025674196.1|0.0e+00|probable terpene synthase 2 [Arachis hypogaea]
arahy.0VG9YA.2	4574	6	6.36	6.48	1.41	0.93	1.03	2.52207	1.14986e-173	2.05684e-174			K09955//uncharacterized protein;K09955//uncharacterized protein	XP_025613829.1|0.0e+00|uncharacterized protein LOC112706637 [Arachis hypogaea]
arahy.0VIC9P.1	4232	13.1	11.32	13.33	3.5	3.71	3.34	1.83862	5.99991e-102	1.7236e-102	BES1	PREDICTED: Vitis vinifera probable disease resistance protein At4g27220-like (LOC100243492), mRNA.	K14503//brassinosteroid resistant 1/2+ko04075//Plant hormone signal transduction	XP_015933715.1|9.8e-197|BES1/BZR1 homolog protein 4 [Arachis duranensis]	GO:0043401//steroid hormone mediated signaling pathway;GO:0006351//transcription, DNA-templated;GO:0097659//nucleic acid-templated transcription;GO:0016070//RNA metabolic process;GO:0008152//metabolic process;GO:0006725//cellular aromatic compound metabolic process;GO:0010467//gene expression;GO:1901576//organic substance biosynthetic process;GO:0009059//macromolecule biosynthetic process;GO:0044…
arahy.0VJ2KM.1	11620	0.3	0.09	0.11	0	0	0.06	3.01391	0.000182474	0.000361693	HB		K15613//homeobox protein Meis1;K16670//homeobox protein Meis2	XP_025606784.1|3.7e-240|homeotic protein knotted-1-like [Arachis hypogaea]
arahy.0VZ5ZP.1	2375	0	0	0	0.7	0.69	0.45	-7.2595	2.33167e-18	2.25639e-18			K20667//beta-amyrin 28-monooxygenase [EC:1.14.14.126]	XP_025691025.1|4.5e-280|beta-amyrin 28-monooxygenase-like [Arachis hypogaea]	GO:0005506//iron ion binding;GO:0016491//oxidoreductase activity;GO:0016705//oxidoreductase activity, acting on paired donors, with incorporation or reduction of molecular oxygen;GO:1901363//heterocyclic compound binding;GO:0046872//metal ion binding;GO:0043169//cation binding;GO:0097159//organic cyclic compound binding;GO:0046906//tetrapyrrole binding;GO:0048037//cofactor binding;GO:0005488//bin…
arahy.0W3N4A.1	3041	0	0.04	0.02	0.15	0.12	0.08	-2.64313	0.000228901	0.000458327				XP_016166018.2|0.0e+00|BTB/POZ domain-containing protein At5g48130 [Arachis ipaensis]
arahy.0W3NFM.1	694	1.11	1.36	1.19	0.74	0.64	0.18	1.23334	0.000832426	0.00177534				XP_020980044.1|3.7e-70|uncharacterized protein LOC107642035 [Arachis ipaensis]
arahy.0W8RKK.1	630	3.72	5.04	4.68	23.37	19.93	22.99	-2.30204	1.51669e-96	4.57383e-97			K02113//F-type H+-transporting ATPase subunit delta+ko01100//Metabolic pathways+ko00190//Oxidative phosphorylation+ko00195//Photosynthesis	XP_016205783.1|5.3e-112|uncharacterized protein LOC107646102 [Arachis ipaensis]	GO:0006811//ion transport;GO:0006754//ATP biosynthetic process;GO:0034654//nucleobase-containing compound biosynthetic process;GO:0009165//nucleotide biosynthetic process;GO:1901135//carbohydrate derivative metabolic process;GO:1901566//organonitrogen compound biosynthetic process;GO:0072521//purine-containing compound metabolic process;GO:1901362//organic cyclic compound biosynthetic process;GO:…
arahy.0W916P.1	4290	2.17	3.15	2.49	13.79	14.37	12.26	-2.37097	6.78193e-160	1.30527e-160				XP_016162146.1|6.8e-172|uncharacterized protein LOC107604944 isoform X1 [Arachis ipaensis]
arahy.0WC7DT.1	2613	62.51	66.51	64.66	217.44	190.06	209.25	-1.6719	0	0			K02879//large subunit ribosomal protein L17+ko03010//Ribosome	XP_016176630.1|3.0e-123|50S ribosomal protein L17, chloroplastic [Arachis ipaensis]	GO:1901576//organic substance biosynthetic process;GO:0009059//macromolecule biosynthetic process;GO:0034641//cellular nitrogen compound metabolic process;GO:0044271//cellular nitrogen compound biosynthetic process;GO:0008152//metabolic process;GO:0009058//biosynthetic process;GO:0043603//cellular amide metabolic process;GO:1901566//organonitrogen compound biosynthetic process;GO:0010467//gene ex…
arahy.0WE2W7.1	2385	0.31	0.36	0.12	0	0.05	0	4.08206	4.2737e-07	6.81852e-07			K11843//ubiquitin carboxyl-terminal hydrolase 14 [EC:3.4.19.12]	XP_025617917.1|0.0e+00|putative F-box protein At1g49610 [Arachis hypogaea]
arahy.0WEX77.1	5677	0	0.06	0.12	0.5	0.46	0.53	-2.99031	7.17584e-06	1.25109e-05			K21842//protein EFR3	XP_016187136.1|6.4e-26|protein EFR3 homolog cmp44E isoform X2 [Arachis ipaensis]
arahy.0WF02T.1	8334	5.56	4.39	5.14	10.81	9.04	10.72	-1.02003	3.47829e-72	1.32775e-72			K22920//UTP---glucose-1-phosphate uridylyltransferase [EC:2.7.7.9]+ko00561//Glycerolipid metabolism	XP_016180709.1|0.0e+00|UTP--glucose-1-phosphate uridylyltransferase 3, chloroplastic [Arachis ipaensis]	GO:0044238//primary metabolic process;GO:1901360//organic cyclic compound metabolic process;GO:0044237//cellular metabolic process;GO:0055086//nucleobase-containing small molecule metabolic process;GO:0034641//cellular nitrogen compound metabolic process;GO:0006048//UDP-N-acetylglucosamine biosynthetic process;GO:0009987//cellular process;GO:0006725//cellular aromatic compound metabolic process;G…
arahy.0WJ8WI.2	5339	0.41	0.21	0.36	1.85	1.58	1.62	-2.37444	1.08689e-20	9.77586e-21			K13229//2,4-dihydroxy-1,4-benzoxazin-3-one-glucoside dioxygenase [EC:1.14.11.59]+ko00402//Benzoxazinoid biosynthesis;K06892//feruloyl-CoA ortho-hydroxylase [EC:1.14.11.-]+ko01110//Biosynthesis of secondary metabolites+ko00940//Phenylpropanoid biosynthesis;K13229//2,4-dihydroxy-1,4-benzoxazin-3-one-glucoside dioxygenase [EC:1.14.11.59]+ko00402//Benzoxazinoid biosynthesis;K06892//feruloyl-CoA ortho…	XP_025701949.1|8.3e-143|deacetoxyvindoline 4-hydroxylase-like [Arachis hypogaea]
arahy.0WME44.1	4598	0.91	0.85	0.58	2.04	1.93	1.95	-1.3345	6.52859e-17	6.62197e-17				XP_025674758.1|1.1e-252|uncharacterized protein LOC112775388 [Arachis hypogaea]
arahy.0WN5Q3.1	716	1.49	1.06	1.58	2.82	2.49	3.29	-1.06227	3.16117e-05	5.82214e-05				XP_015947197.1|2.9e-29|F-box/kelch-repeat protein At3g23880-like [Arachis duranensis]
arahy.0WQ0Q9.1	4399	0.62	0.48	0.64	0.32	0.19	0.3	1.11436	7.21492e-05	0.000137254			K15503//serine/threonine-protein phosphatase 6 regulatory ankyrin repeat subunit B	XP_020962848.1|0.0e+00|uncharacterized protein LOC107606717 [Arachis ipaensis]	GO:0016020//membrane;GO:0044425//membrane part;GO:0016021//integral component of membrane;GO:0031224//intrinsic component of membrane;
arahy.0WSK8D.3	7726	2.86	2.6	3.02	11.99	11.95	11.73	-2.07655	2.56132e-196	4.10616e-197		calcium sensing receptor (best arabidopsis hit)		XP_016197190.1|0.0e+00|uncharacterized protein LOC107638441 isoform X1 [Arachis ipaensis]
arahy.0WWX3Y.1	2113	0.71	0.97	0.56	1.61	1.75	1.37	-1.08569	0.000162862	0.000320862			K01176//alpha-amylase [EC:3.2.1.1]+ko01100//Metabolic pathways+ko00500//Starch and sucrose metabolism	XP_020978952.1|7.5e-28|ARM REPEAT PROTEIN INTERACTING WITH ABF2 isoform X3 [Arachis ipaensis]
arahy.0X0R1H.1	7910	0	0	0	4.03	3.79	3.16	-8.71571	2.34802e-41	1.3507e-41				XP_020964758.1|4.4e-12|uncharacterized protein LOC110265806 isoform X2 [Arachis ipaensis]
arahy.0X0W56.1	2109	1.78	2.03	1.03	6.54	3.83	4.47	-1.61531	9.10855e-18	8.98358e-18			K20860//FMN hydrolase / 5-amino-6-(5-phospho-D-ribitylamino)uracil phosphatase [EC:3.1.3.102 3.1.3.104]+ko00740//Riboflavin metabolism+ko01100//Metabolic pathways+ko01110//Biosynthesis of secondary metabolites	XP_025616938.1|4.9e-104|uncharacterized protein LOC112709259 [Arachis hypogaea]
arahy.0X1LIN.1	2170	0.56	1.19	1	6.36	6.42	4.76	-2.67554	3.67615e-72	1.40406e-72			K08901//photosystem II oxygen-evolving enhancer protein 3+ko01100//Metabolic pathways+ko00195//Photosynthesis	XP_015972387.1|2.8e-100|psbQ-like protein 3, chloroplastic [Arachis duranensis]	GO:0055114//oxidation-reduction process;GO:0006091//generation of precursor metabolites and energy;GO:0009987//cellular process;GO:0008152//metabolic process;GO:0015979//photosynthesis;GO:0009767//photosynthetic electron transport chain;GO:0022900//electron transport chain;GO:0044237//cellular metabolic process;GO:0019684//photosynthesis, light reaction;GO:0043226//organelle;GO:0009507//chloropla…
arahy.0XLH38.1	3663	0.87	1.29	1.27	0.38	0.16	0.33	1.97431	9.75371e-12	1.21187e-11			K11420//euchromatic histone-lysine N-methyltransferase [EC:2.1.1.43]+ko00310//Lysine degradation	XP_016177549.1|1.2e-149|uncharacterized protein LOC107619774 [Arachis ipaensis]	GO:0003824//catalytic activity;GO:0008170//N-methyltransferase activity;GO:0016279//protein-lysine N-methyltransferase activity;GO:0008757//S-adenosylmethionine-dependent methyltransferase activity;GO:0008276//protein methyltransferase activity;GO:0016740//transferase activity;GO:0042054//histone methyltransferase activity;GO:0016278//lysine N-methyltransferase activity;GO:0140096//catalytic acti…
arahy.0XMI5T.2	5685	0.51	0.65	0.66	1.39	1.42	1.16	-1.13929	3.68963e-09	5.20016e-09			K16280//E3 ubiquitin-protein ligase RGLG [EC:2.3.2.27];K16280//E3 ubiquitin-protein ligase RGLG [EC:2.3.2.27]	XP_016171270.1|3.7e-258|E3 ubiquitin-protein ligase RGLG3 isoform X1 [Arachis ipaensis]
arahy.0XNQ2B.1	2429	1	0.89	0.83	2.24	1.89	1.88	-1.14252	9.95385e-12	1.23751e-11			K01188//beta-glucosidase [EC:3.2.1.21]+ko01100//Metabolic pathways+ko00500//Starch and sucrose metabolism+ko01110//Biosynthesis of secondary metabolites+ko00460//Cyanoamino acid metabolism+ko00940//Phenylpropanoid biosynthesis	XP_025700403.1|2.1e-228|box C/D snoRNA protein 1-like [Arachis hypogaea]
arahy.0XPL30.1	3886	1.46	1.06	1.26	0.37	0.23	0.33	2.0065	3.5908e-17	3.61177e-17		NB-ARC domain-containing disease resistance protein (best arabidopsis hit)	K03283//heat shock 70kDa protein 1/2/6/8+ko03040//Spliceosome+ko04144//Endocytosis+ko04141//Protein processing in endoplasmic reticulum	XP_016179180.1|8.9e-193|uncharacterized protein LOC107621674 [Arachis ipaensis]
arahy.0XQ2W2.1	3556	0	0.18	0	0.47	0.47	0.38	-2.8333	0.000153497	0.000301614			K00799//glutathione S-transferase [EC:2.5.1.18]+ko00480//Glutathione metabolism	XP_016165273.1|3.0e-13|glutathione transferase GST 23-like [Arachis ipaensis]
arahy.0XQ7UR.1	2887	1.25	2.17	1.44	5.35	5.06	4.53	-1.54636	1.71708e-47	8.95308e-48			K12450//UDP-glucose 4,6-dehydratase [EC:4.2.1.76]+ko00520//Amino sugar and nucleotide sugar metabolism;K12450//UDP-glucose 4,6-dehydratase [EC:4.2.1.76]+ko00520//Amino sugar and nucleotide sugar metabolism	XP_016166719.1|1.1e-22|trifunctional UDP-glucose 4,6-dehydratase/UDP-4-keto-6-deoxy-D-glucose 3,5-epimerase/UDP-4-keto-L-rhamnose-reductase RHM1 [Arachis ipaensis]
arahy.0XXG28.2	4180	7.48	8.04	7.86	20.82	19.2	19.38	-1.34589	2.03268e-108	5.52993e-109			K01736//chorismate synthase [EC:4.2.3.5]+ko01230//Biosynthesis of amino acids+ko01100//Metabolic pathways+ko01110//Biosynthesis of secondary metabolites+ko00400//Phenylalanine, tyrosine and tryptophan biosynthesis	XP_020982216.1|3.3e-41|uncharacterized protein LOC107492866 [Arachis duranensis]
arahy.0XZV5D.1	3292	1.32	1.76	0.8	2.98	3.71	4.22	-1.49442	1.76862e-18	1.70435e-18			K20222//importin-5;K11647//SWI/SNF-related matrix-associated actin-dependent regulator of chromatin subfamily A member 2/4 [EC:3.6.4.-]	XP_016188341.1|7.0e-142|uncharacterized protein LOC107629912 isoform X1 [Arachis ipaensis]
arahy.0Y0851.1	1262	12.98	13.81	12.9	6.11	5.92	5.34	1.19118	1.74757e-45	9.42653e-46			K15919//glyoxylate/hydroxypyruvate reductase [EC:1.1.1.79 1.1.1.81]+ko01100//Metabolic pathways+ko01110//Biosynthesis of secondary metabolites+ko00260//Glycine, serine and threonine metabolism+ko01200//Carbon metabolism+ko00630//Glyoxylate and dicarboxylate metabolism;K18606//hydroxyphenylpyruvate reductase [EC:1.1.1.237]+ko00130//Ubiquinone and other terpenoid-quinone biosynthesis+ko00960//Tropa…	XP_025608202.1|4.6e-173|uncharacterized protein LOC112701688 [Arachis hypogaea]	GO:0003824//catalytic activity;GO:1901265//nucleoside phosphate binding;GO:0050662//coenzyme binding;GO:0051287//NAD binding;GO:0036094//small molecule binding;GO:0016491//oxidoreductase activity;GO:0005488//binding;GO:1901363//heterocyclic compound binding;GO:0048037//cofactor binding;GO:0016614//oxidoreductase activity, acting on CH-OH group of donors;GO:0016616//oxidoreductase activity, acting…
arahy.0Y0IE3.1	1962	0.22	0.33	0.57	0.5	0.82	1.13	-1.13131	7.50845e-06	1.31094e-05			K06066//CBF1 interacting corepressor;K22733//magnesium transporter	XP_025636475.1|0.0e+00|pentatricopeptide repeat-containing protein At2g46050, mitochondrial-like [Arachis hypogaea]	GO:0044425//membrane part;GO:0016021//integral component of membrane;GO:0031224//intrinsic component of membrane;GO:0016020//membrane;
arahy.0Y2THG.1	1859	0	0.53	0	0.93	4.57	0	-3.37313	1.20244e-12	1.43644e-12			K04392//Ras-related C3 botulinum toxin substrate 1+ko04145//Phagosome+ko04933//AGE-RAGE signaling pathway in diabetic complications	XP_020973669.1|2.3e-56|rac-like GTP-binding protein RAC1 [Arachis ipaensis]	GO:1902905//positive regulation of supramolecular fiber organization;GO:0010638//positive regulation of organelle organization;GO:0065007//biological regulation;GO:0033043//regulation of organelle organization;GO:0048522//positive regulation of cellular process;GO:0032535//regulation of cellular component size;GO:0050794//regulation of cellular process;GO:0048870//cell motility;GO:0051130//positi…
arahy.0Y39U2.1	2216	4.2	4.71	3.91	1.66	2.03	1.86	1.20557	1.24946e-15	1.32838e-15			K00030//isocitrate dehydrogenase (NAD+) [EC:1.1.1.41]+ko00020//Citrate cycle (TCA cycle)+ko01230//Biosynthesis of amino acids+ko01100//Metabolic pathways+ko01110//Biosynthesis of secondary metabolites+ko01210//2-Oxocarboxylic acid metabolism+ko01200//Carbon metabolism	XP_015951584.1|5.5e-208|isocitrate dehydrogenase [NAD] catalytic subunit 5, mitochondrial isoform X1 [Arachis duranensis]
arahy.0Y3NBD.1	1154	0.12	0.08	0.12	1.28	1.02	0.85	-3.29046	6.53402e-11	8.44781e-11			K13456//RPM1-interacting protein 4+ko04626//Plant-pathogen interaction;K04733//interleukin-1 receptor-associated kinase 4 [EC:2.7.11.1]	XP_015967481.1|2.3e-41|RPM1-interacting protein 4 [Arachis duranensis]
arahy.0Y5YUA.1	3389	34.25	30.81	33.3	14.26	14.74	15.36	1.14726	1.60716e-115	4.14711e-116			K00411//ubiquinol-cytochrome c reductase iron-sulfur subunit [EC:7.1.1.8]+ko01100//Metabolic pathways+ko00190//Oxidative phosphorylation	XP_025605878.1|6.3e-155|cytochrome b-c1 complex subunit Rieske-4, mitochondrial-like [Arachis hypogaea]
arahy.0Y5ZBQ.1	578	0.64	0.59	0	4.66	4.2	2.12	-3.1543	6.04855e-10	8.18712e-10				XP_020977880.1|1.3e-29|uncharacterized WD repeat-containing protein C2A9.03 isoform X1 [Arachis ipaensis]
arahy.0Y6FKJ.1	1883	30.26	30.26	33	104.57	97.58	93.23	-1.6599	1.08416e-188	1.79898e-189			K02435//aspartyl-tRNA(Asn)/glutamyl-tRNA(Gln) amidotransferase subunit C [EC:6.3.5.6 6.3.5.7]+ko00970//Aminoacyl-tRNA biosynthesis+ko01100//Metabolic pathways	XP_025621273.1|3.0e-77|glutamyl-tRNA(Gln) amidotransferase subunit C, chloroplastic/mitochondrial-like [Arachis hypogaea]	GO:0006518//peptide metabolic process;GO:0006725//cellular aromatic compound metabolic process;GO:0043038//amino acid activation;GO:0043603//cellular amide metabolic process;GO:0009059//macromolecule biosynthetic process;GO:0044260//cellular macromolecule metabolic process;GO:0044249//cellular biosynthetic process;GO:0065008//regulation of biological quality;GO:0090304//nucleic acid metabolic pro…
arahy.0Y92P4.1	2927	0.54	0.77	0.71	1.8	1.59	1.94	-1.40277	3.50257e-12	4.26415e-12			K09843//(+)-abscisic acid 8'-hydroxylase [EC:1.14.14.137]+ko00906//Carotenoid biosynthesis	XP_025698111.1|1.7e-271|abscisic acid 8'-hydroxylase 3-like [Arachis hypogaea]
arahy.0YB7S3.2	9670	8.97	9.57	10.86	0.8	1.03	0.93	3.43534	1.19554e-258	1.4668e-259			K14638//solute carrier family 15 (peptide/histidine transporter), member 3/4;K14638//solute carrier family 15 (peptide/histidine transporter), member 3/4	XP_016188679.1|0.0e+00|protein NRT1/ PTR FAMILY 6.3 isoform X1 [Arachis ipaensis]	GO:0015833//peptide transport;GO:0006857//oligopeptide transport;GO:0051234//establishment of localization;GO:0071702//organic substance transport;GO:0051179//localization;GO:0006810//transport;GO:0042886//amide transport;GO:0071705//nitrogen compound transport;GO:0031224//intrinsic component of membrane;GO:0016021//integral component of membrane;GO:0044425//membrane part;GO:0016020//membrane;GO:…
arahy.0YJG6G.1	3460	21.71	20.28	23.77	5.67	5.57	6.22	1.92586	4.60251e-306	4.78914e-307			K14411//RNA-binding protein Musashi+ko03015//mRNA surveillance pathway;K14411//RNA-binding protein Musashi+ko03015//mRNA surveillance pathway	XP_015952906.1|6.7e-186|protein IQ-DOMAIN 14 [Arachis duranensis]
arahy.0YL58U.1	4682	2.09	2.28	2.44	1.01	0.6	0.74	1.54292	8.69745e-23	7.40712e-23				XP_016198621.1|2.6e-190|uncharacterized protein LOC107639592 [Arachis ipaensis]	GO:0044425//membrane part;GO:0016021//integral component of membrane;GO:0031224//intrinsic component of membrane;GO:0016020//membrane;
arahy.0YP240.1	435	1.01	1.38	0.86	0	0.4	0.13	2.61465	2.4349e-05	4.44209e-05			K00512//steroid 17alpha-monooxygenase / 17alpha-hydroxyprogesterone deacetylase [EC:1.14.14.19 1.14.14.32]+ko01100//Metabolic pathways	XP_016165984.1|2.7e-83|cytochrome P450 71D11 [Arachis ipaensis]
arahy.0YUQ4V.1	348	38.47	49.26	45.38	19.93	21.77	18.56	1.14297	1.48347e-38	8.94626e-39			K00558//DNA (cytosine-5)-methyltransferase 1 [EC:2.1.1.37]+ko01100//Metabolic pathways+ko00270//Cysteine and methionine metabolism	XP_015957774.2|1.9e-58|uncharacterized protein LOC107481931 [Arachis duranensis]	GO:0016021//integral component of membrane;GO:0016020//membrane;GO:0044425//membrane part;GO:0031224//intrinsic component of membrane;
arahy.0YZ2U7.1	3338	0.6	0.59	0.4	1.34	0.87	1.21	-1.09889	2.50194e-07	3.93e-07			K15503//serine/threonine-protein phosphatase 6 regulatory ankyrin repeat subunit B;K10380//ankyrin	XP_004493907.2|7.7e-242|uncharacterized protein LOC101502212 [Cicer arietinum]	GO:0044425//membrane part;GO:0016020//membrane;GO:0016021//integral component of membrane;GO:0031224//intrinsic component of membrane;
arahy.0Z2KWF.1	2954	1.55	1.97	1.64	0.77	0.77	0.96	1.04717	1.63725e-12	1.96925e-12				XP_015955888.1|0.0e+00|BTB/POZ domain-containing protein At2g13690-like [Arachis duranensis]
arahy.0Z44XW.1	569	7.22	6.29	7.57	2.57	1.57	0.69	2.12968	1.23659e-18	1.18621e-18			K08237//hydroquinone glucosyltransferase [EC:2.4.1.218]	XP_016182729.1|2.2e-63|hydroquinone glucosyltransferase [Arachis ipaensis]
arahy.0Z487T.1	9775	1.26	1.24	1.22	4.81	4.47	4.74	-1.91273	1.02685e-89	3.2836e-90			K11344//chromatin modification-related protein EAF6	XP_025694855.1|0.0e+00|oligopeptide transporter 7-like [Arachis hypogaea]	GO:0005886//plasma membrane;GO:0044459//plasma membrane part;GO:0031224//intrinsic component of membrane;GO:0016021//integral component of membrane;GO:0071944//cell periphery;GO:0031226//intrinsic component of plasma membrane;GO:0044425//membrane part;GO:0005623//cell;GO:0005887//integral component of plasma membrane;GO:0044464//cell part;GO:0016020//membrane;GO:1904680//peptide transmembrane tra…
arahy.0Z6569.1	4529	0.42	0.71	0.59	0.18	0.15	0.19	1.74734	2.14484e-07	3.35244e-07		Regulator of chromosome condensation (RCC1) family protein (best arabidopsis hit)	K06630//14-3-3 protein epsilon;K04733//interleukin-1 receptor-associated kinase 4 [EC:2.7.11.1];K05747//Wiskott-Aldrich syndrome protein+ko04144//Endocytosis	XP_025630905.1|5.2e-198|protein Brevis radix-like 4 [Arachis hypogaea]
arahy.0Z73T7.1	1491	6	7.19	7.61	14.63	13.76	14.74	-1.05334	1.49118e-50	7.42734e-51			K01866//tyrosyl-tRNA synthetase [EC:6.1.1.1]+ko00970//Aminoacyl-tRNA biosynthesis	XP_025603226.1|1.1e-280|tyrosine--tRNA ligase, chloroplastic/mitochondrial-like [Arachis hypogaea]
arahy.0Z8MR5.1	5550	0	0.03	0	0.33	0.13	0.09	-4.14025	7.89247e-06	1.38007e-05			K17710//pentatricopeptide repeat domain-containing protein 1;K17964//leucine-rich PPR motif-containing protein, mitochondrial	XP_025703538.1|7.5e-175|pentatricopeptide repeat-containing protein At2g26790, mitochondrial-like [Arachis hypogaea]
arahy.0Z9K9L.1	6881	15.19	14.96	15.48	30.95	30.18	30.13	-1.00151	9.55429e-259	1.17153e-259			K11323//histone arginine demethylase JMJD6 [EC:1.14.11.-]	XP_025669714.1|0.0e+00|protein TIC 100-like [Arachis hypogaea]
arahy.0ZF8VJ.1	6680	37.24	37.46	39.04	10.17	11.26	9.76	1.86593	0	0			K12309//beta-galactosidase [EC:3.2.1.23]+ko00600//Sphingolipid metabolism+ko00604//Glycosphingolipid biosynthesis - ganglio series+ko00531//Glycosaminoglycan degradation+ko00511//Other glycan degradation+ko01100//Metabolic pathways+ko00052//Galactose metabolism	XP_016183524.1|0.0e+00|beta-galactosidase 3 [Arachis ipaensis]	GO:0044238//primary metabolic process;GO:0008152//metabolic process;GO:0005975//carbohydrate metabolic process;GO:0071704//organic substance metabolic process;GO:0071944//cell periphery;GO:0043226//organelle;GO:0005618//cell wall;GO:0005622//intracellular;GO:0005623//cell;GO:0043229//intracellular organelle;GO:0044464//cell part;GO:0043227//membrane-bounded organelle;GO:0005737//cytoplasm;GO:0005…
arahy.0ZGI27.1	267	4.41	9.62	5.76	2.55	1.46	2.11	1.69355	4.12027e-09	5.82587e-09			K14488//SAUR family protein+ko04075//Plant hormone signal transduction	XP_020973955.1|2.0e-44|auxin-induced protein X10A-like [Arachis ipaensis]
arahy.0ZKW04.1	2342	0.18	0.55	0.55	1.04	1.15	1.19	-1.39923	9.54916e-06	1.68096e-05				XP_025688956.1|3.4e-84|membrane protein PM19L-like [Arachis hypogaea]	GO:0016020//membrane;GO:0031224//intrinsic component of membrane;GO:0016021//integral component of membrane;GO:0044425//membrane part;
arahy.0ZR0UF.2	5482	0.16	0.22	0.23	0.56	0.49	0.42	-1.25756	4.52145e-08	6.79381e-08			K13448//calcium-binding protein CML+ko04626//Plant-pathogen interaction;K13448//calcium-binding protein CML+ko04626//Plant-pathogen interaction;K13416//brassinosteroid insensitive 1-associated receptor kinase 1 [EC:2.7.10.1 2.7.11.1]+ko04016//MAPK signaling pathway - plant+ko04626//Plant-pathogen interaction+ko04075//Plant hormone signal transduction	XP_016162663.1|0.0e+00|receptor like protein kinase S.2 [Arachis ipaensis]	GO:0043168//anion binding;GO:1901265//nucleoside phosphate binding;GO:0005524//ATP binding;GO:0016301//kinase activity;GO:0032559//adenyl ribonucleotide binding;GO:0036094//small molecule binding;GO:0004672//protein kinase activity;GO:0035639//purine ribonucleoside triphosphate binding;GO:0032553//ribonucleotide binding;GO:0016772//transferase activity, transferring phosphorus-containing groups;G…
arahy.100JB6.2	6381	4.23	3.42	0	5.05	7.7	6.61	-1.34174	1.55761e-56	7.15884e-57			K14442//ATP-dependent RNA helicase DHX36 [EC:3.6.4.13]+ko03018//RNA degradation;K14442//ATP-dependent RNA helicase DHX36 [EC:3.6.4.13]+ko03018//RNA degradation	XP_027125922.1|1.5e-78|DExH-box ATP-dependent RNA helicase DExH3 isoform X2 [Coffea arabica]
arahy.1030I5.1	1047	6.57	6.43	6.19	0.52	0.7	0.76	3.27476	3.3222e-69	1.31258e-69			K09285//AP2-like factor, ANT lineage	XP_016178174.1|6.6e-200|protein BIG GRAIN 1-like C [Arachis ipaensis]
arahy.103L73.1	5503	1.98	2.07	2.06	0.41	0.54	0.59	1.98691	2.13973e-55	9.99869e-56			K22038//volume-regulated anion channel;K19613//leucine-rich repeat protein SHOC2;K22038//volume-regulated anion channel;K19613//leucine-rich repeat protein SHOC2	XP_025657356.1|0.0e+00|TMV resistance protein N-like [Arachis hypogaea]	GO:0007165//signal transduction;GO:0023052//signaling;GO:0065007//biological regulation;GO:0007154//cell communication;GO:0050794//regulation of cellular process;GO:0050789//regulation of biological process;GO:0051716//cellular response to stimulus;GO:0009987//cellular process;GO:0050896//response to stimulus;GO:0030554//adenyl nucleotide binding;GO:1901363//heterocyclic compound binding;GO:19012…
arahy.104ZDW.1	5949	1.83	1.81	1.5	0.49	0.6	0.69	1.52852	3.2784e-43	1.82762e-43		NB-ARC domain-containing disease resistance protein (best arabidopsis hit)	K13457//disease resistance protein RPM1+ko04626//Plant-pathogen interaction	XP_025697067.1|0.0e+00|disease resistance protein RPP13-like [Arachis hypogaea]
arahy.105TUT.1	8632	8.59	9.02	9.67	28.02	25.9	24.31	-1.52062	0	0			K06207//GTP-binding protein	XP_025650656.1|0.0e+00|putative elongation factor TypA-like SVR3, chloroplastic isoform X1 [Arachis hypogaea]
arahy.108MS0.1	2843	0.62	0.68	0.79	1.69	2.52	1.9	-1.5514	1.36624e-11	1.70976e-11	ABI3VP1			XP_004507367.1|6.5e-23|B3 domain-containing protein Os11g0197600-like [Cicer arietinum]	GO:0043229//intracellular organelle;GO:0005622//intracellular;GO:0044424//intracellular part;GO:0043227//membrane-bounded organelle;GO:0043226//organelle;GO:0005634//nucleus;GO:0005623//cell;GO:0044464//cell part;GO:0043231//intracellular membrane-bounded organelle;GO:0003677//DNA binding;GO:0005488//binding;GO:0003676//nucleic acid binding;GO:1901363//heterocyclic compound binding;GO:0097159//or…
arahy.10IC2A.1	1967	0.1	0	0.09	2.43	3.01	3.24	-5.53797	1.67428e-46	8.87279e-47			K00993//ethanolaminephosphotransferase [EC:2.7.8.1]+ko00440//Phosphonate and phosphinate metabolism+ko01100//Metabolic pathways+ko01110//Biosynthesis of secondary metabolites+ko00564//Glycerophospholipid metabolism+ko00565//Ether lipid metabolism	XP_025689346.1|1.9e-232|uncharacterized protein LOC112790929 [Arachis hypogaea]
arahy.10JCRR.1	1822	7.49	7.77	6.88	18.78	18.34	20.06	-1.37026	1.04526e-70	4.06511e-71			K02985//small subunit ribosomal protein S3e+ko03010//Ribosome;K08134//procollagen-proline 3-dioxygenase 1 [EC:1.14.11.7]	XP_020980452.1|6.4e-126|uncharacterized protein LOC107494053 isoform X2 [Arachis duranensis]
arahy.10LCJA.1	5725	0.39	0.54	0.33	0.93	0.57	1.03	-1.15304	7.15174e-09	1.02445e-08			K08770//ubiquitin C	XP_016173667.1|2.0e-88|uncharacterized protein LOC107616190 [Arachis ipaensis]
arahy.10MYPD.2	12858	1.61	1.53	1.68	0.48	0.27	0.22	2.0019	8.85946e-52	4.33903e-52			K04123//ent-kaurenoic acid monooxygenase [EC:1.14.14.107]+ko00904//Diterpenoid biosynthesis+ko01100//Metabolic pathways+ko01110//Biosynthesis of secondary metabolites;K04123//ent-kaurenoic acid monooxygenase [EC:1.14.14.107]+ko00904//Diterpenoid biosynthesis+ko01100//Metabolic pathways+ko01110//Biosynthesis of secondary metabolites	KHN14287.1|8.9e-203|Ent-kaurenoic acid oxidase 2 [Glycine soja]	GO:0016021//integral component of membrane;GO:0016020//membrane;GO:0031224//intrinsic component of membrane;GO:0044425//membrane part;GO:0004497//monooxygenase activity;GO:0020037//heme binding;GO:0005488//binding;GO:0046914//transition metal ion binding;GO:0016491//oxidoreductase activity;GO:0046906//tetrapyrrole binding;GO:0097159//organic cyclic compound binding;GO:0005506//iron ion binding;GO…
arahy.10S551.1	3575	0.13	0.22	0.26	0	0.06	0	3.38117	1.36543e-06	2.25531e-06			K13648//alpha-1,4-galacturonosyltransferase [EC:2.4.1.43]+ko00520//Amino sugar and nucleotide sugar metabolism	XP_015953553.1|0.0e+00|probable galacturonosyltransferase 10 [Arachis duranensis]	GO:0045229//external encapsulating structure organization;GO:1901576//organic substance biosynthetic process;GO:0071555//cell wall organization;GO:0044238//primary metabolic process;GO:0008152//metabolic process;GO:0043170//macromolecule metabolic process;GO:0044237//cellular metabolic process;GO:0000271//polysaccharide biosynthetic process;GO:0017144//drug metabolic process;GO:0016051//carbohydr…
arahy.10XDLD.1	5391	0.35	0.72	0.7	1.62	1.35	1.45	-1.3161	6.24082e-19	5.92527e-19		Disease resistance protein (TIR-NBS-LRR class) family (best arabidopsis hit)	K17964//leucine-rich PPR motif-containing protein, mitochondrial;K17964//leucine-rich PPR motif-containing protein, mitochondrial;K17964//leucine-rich PPR motif-containing protein, mitochondrial	XP_025653542.1|0.0e+00|pentatricopeptide repeat-containing protein At2g17525, mitochondrial-like isoform X1 [Arachis hypogaea]
arahy.10Y1BA.1	3701	0.2	0.28	0	0	0	0	5.04251	1.25412e-05	2.23147e-05		Medicago truncatula NBS resistance protein (MTR_4g055630) mRNA, complete cds	K14209//solute carrier family 36 (proton-coupled amino acid transporter)	XP_016163807.1|5.3e-277|amino acid permease 8-like [Arachis ipaensis]
arahy.1107QD.2	2458	1.57	1.01	1.17	2.32	2.99	2.07	-1.09398	1.09261e-06	1.79397e-06			K09753//cinnamoyl-CoA reductase [EC:1.2.1.44]+ko01100//Metabolic pathways+ko01110//Biosynthesis of secondary metabolites+ko00940//Phenylpropanoid biosynthesis;K09753//cinnamoyl-CoA reductase [EC:1.2.1.44]+ko01100//Metabolic pathways+ko01110//Biosynthesis of secondary metabolites+ko00940//Phenylpropanoid biosynthesis	XP_016174041.1|1.2e-51|cinnamoyl-CoA reductase 2-like [Arachis ipaensis]
arahy.110G34.1	2012	20.8	19.82	21	57.53	64.59	56.05	-1.53266	4.25563e-286	4.70665e-287			K02693//photosystem I subunit IV+ko01100//Metabolic pathways+ko00195//Photosynthesis	XP_025646442.1|1.4e-78|photosystem I reaction center subunit IV B, chloroplastic-like [Arachis hypogaea]
arahy.113P23.1	2226	1.31	1.56	1.09	2.44	3.01	2.69	-1.0414	2.16984e-15	2.32681e-15	GRAS		K14494//DELLA protein+ko04075//Plant hormone signal transduction	XP_025695305.1|0.0e+00|scarecrow-like protein 9 [Arachis hypogaea]
arahy.1178KH.1	1764	1.05	0.46	0.39	0.06	0.18	0.33	1.75677	0.00012602	0.000245525			K11147//dehydrogenase/reductase SDR family member 4 [EC:1.1.-.-]+ko04146//Peroxisome+ko01100//Metabolic pathways;K00059//3-oxoacyl-[acyl-carrier protein] reductase [EC:1.1.1.100]+ko01100//Metabolic pathways+ko00061//Fatty acid biosynthesis+ko01212//Fatty acid metabolism+ko00780//Biotin metabolism;K08081//tropinone reductase I [EC:1.1.1.206]+ko00960//Tropane, piperidine and pyridine alkaloid biosy…	XP_025664871.1|1.1e-161|DEAD-box ATP-dependent RNA helicase 58, chloroplastic-like [Arachis hypogaea]	GO:0016491//oxidoreductase activity;GO:0003824//catalytic activity;
arahy.117UGC.1	2429	2.05	1.98	1.29	6.89	8.38	8.24	-2.14287	4.16663e-62	1.78194e-62			K04733//interleukin-1 receptor-associated kinase 4 [EC:2.7.11.1];K20718//LRR receptor-like serine/threonine-protein kinase ERECTA [EC:2.7.11.1]+ko04016//MAPK signaling pathway - plant	XP_025694185.1|1.1e-105|probable leucine-rich repeat receptor-like protein kinase At5g49770 isoform X1 [Arachis hypogaea]
arahy.118RMI.1	6015	3.08	3.8	3.65	10.75	13.02	11.14	-1.72946	2.92174e-110	7.83432e-111			K14506//jasmonic acid-amino synthetase [EC:6.3.2.52]+ko04075//Plant hormone signal transduction	XP_016181069.1|0.0e+00|jasmonic acid-amido synthetase JAR1 [Arachis ipaensis]
arahy.11CA21.1	1856	136.51	145.48	146.13	535.1	458.74	490.55	-1.79457	0	0			K02888//large subunit ribosomal protein L21+ko03010//Ribosome	XP_016176903.1|5.2e-121|50S ribosomal protein L21, chloroplastic [Arachis ipaensis]	GO:0044271//cellular nitrogen compound biosynthetic process;GO:0043043//peptide biosynthetic process;GO:1901566//organonitrogen compound biosynthetic process;GO:0008152//metabolic process;GO:0044249//cellular biosynthetic process;GO:0043170//macromolecule metabolic process;GO:0043603//cellular amide metabolic process;GO:0044237//cellular metabolic process;GO:1901576//organic substance biosyntheti…
arahy.11DDVR.1	5892	20.77	20.11	21	45.35	46.4	45.45	-1.14614	2.41992e-263	2.91047e-264			K00231//protoporphyrinogen/coproporphyrinogen III oxidase [EC:1.3.3.4 1.3.3.15]+ko00860//Porphyrin and chlorophyll metabolism+ko01100//Metabolic pathways+ko01110//Biosynthesis of secondary metabolites;K00231//protoporphyrinogen/coproporphyrinogen III oxidase [EC:1.3.3.4 1.3.3.15]+ko00860//Porphyrin and chlorophyll metabolism+ko01100//Metabolic pathways+ko01110//Biosynthesis of secondary metabolit…	XP_015939523.1|0.0e+00|protoporphyrinogen oxidase 1, chloroplastic [Arachis duranensis]	GO:0044237//cellular metabolic process;GO:0044271//cellular nitrogen compound biosynthetic process;GO:1901360//organic cyclic compound metabolic process;GO:0006783//heme biosynthetic process;GO:0046483//heterocycle metabolic process;GO:1901566//organonitrogen compound biosynthetic process;GO:0033013//tetrapyrrole metabolic process;GO:1901576//organic substance biosynthetic process;GO:0006725//cel…
arahy.11EUX6.1	1554	1.3	2.24	2.41	5.05	5.64	7.27	-1.59656	5.93621e-37	3.70235e-37			K01381//saccharopepsin [EC:3.4.23.25]	XP_015959164.1|9.3e-247|aspartyl protease family protein At5g10770 [Arachis duranensis]	GO:0006508//proteolysis;GO:0044238//primary metabolic process;GO:1901575//organic substance catabolic process;GO:1901564//organonitrogen compound metabolic process;GO:1901565//organonitrogen compound catabolic process;GO:0030163//protein catabolic process;GO:0043170//macromolecule metabolic process;GO:0006807//nitrogen compound metabolic process;GO:0008152//metabolic process;GO:0009057//macromole…
arahy.11JIMN.1	2517	0.08	0.07	0.08	0.37	0.36	0.26	-2.05884	3.8287e-06	6.54886e-06			K16675//palmitoyltransferase ZDHHC9/14/18 [EC:2.3.1.225]	XP_025689388.1|1.0e-247|probable protein S-acyltransferase 7 [Arachis hypogaea]	GO:0016020//membrane;GO:0016021//integral component of membrane;GO:0031224//intrinsic component of membrane;GO:0044425//membrane part;GO:0016747//transferase activity, transferring acyl groups other than amino-acyl groups;GO:0016746//transferase activity, transferring acyl groups;GO:0003824//catalytic activity;GO:0140096//catalytic activity, acting on a protein;GO:0016417//S-acyltransferase activ…
arahy.11K8WE.1	3372	1.2	1.09	1.24	4.36	3.63	5.17	-1.90102	1.14092e-53	5.46362e-54			K01792//glucose-6-phosphate 1-epimerase [EC:5.1.3.15]+ko00010//Glycolysis / Gluconeogenesis+ko01100//Metabolic pathways+ko01110//Biosynthesis of secondary metabolites	XP_020978844.1|1.5e-174|putative glucose-6-phosphate 1-epimerase isoform X2 [Arachis ipaensis]	GO:0005975//carbohydrate metabolic process;GO:0008152//metabolic process;GO:0044238//primary metabolic process;GO:0071704//organic substance metabolic process;GO:0016857//racemase and epimerase activity, acting on carbohydrates and derivatives;GO:0047938//glucose-6-phosphate 1-epimerase activity;GO:0005488//binding;GO:0030246//carbohydrate binding;GO:0016854//racemase and epimerase activity;GO:00…
arahy.11KZZ9.1	2061	1.36	1.66	1.3	0.21	0.1	0.2	3.10035	1.36126e-16	1.39797e-16				XP_025614369.1|4.2e-125|transcription factor bHLH115-like [Arachis hypogaea]
arahy.11QJS0.1	7848	8.56	8.64	8.88	27.53	26.64	28.11	-1.65873	0	0			K08669//HtrA serine peptidase 2 [EC:3.4.21.108]	XP_025659430.1|0.0e+00|protease Do-like 2, chloroplastic isoform X1 [Arachis hypogaea]
arahy.11RP3X.1	4427	0.43	0.71	0.58	1.65	1.16	1.44	-1.2973	4.36118e-07	6.96266e-07		pleiotropic drug resistance 4 (best arabidopsis hit)	K16296//serine carboxypeptidase-like clade I [EC:3.4.16.-];K05287//phosphatidylinositol glycan, class F [EC:2.7.-.-]+ko01100//Metabolic pathways+ko00563//Glycosylphosphatidylinositol (GPI)-anchor biosynthesis;K01835//phosphoglucomutase [EC:5.4.2.2]+ko00010//Glycolysis / Gluconeogenesis+ko00230//Purine metabolism+ko00030//Pentose phosphate pathway+ko00520//Amino sugar and nucleotide sugar metaboli…	XP_020967564.1|2.6e-75|ABC transporter G family member 41-like [Arachis ipaensis]
arahy.11UTVE.1	2757	3.34	5.01	4.02	0.19	0.35	0.59	3.44603	1.55644e-65	6.39628e-66			K14423//methylsterol monooxygenase 1+ko01100//Metabolic pathways+ko01110//Biosynthesis of secondary metabolites+ko00100//Steroid biosynthesis	XP_015963777.1|1.4e-107|methylsterol monooxygenase 1-1-like [Arachis duranensis]
arahy.11V3F3.1	3445	14.73	14.33	12.49	5.26	3.91	3.75	1.68461	4.42618e-79	1.5753e-79				XP_016181830.1|3.8e-135|uncharacterized protein LOC107623936 isoform X1 [Arachis ipaensis]
arahy.11Y6U0.1	1110	2.66	2.38	1.78	8.5	6.9	8.83	-1.82978	1.29272e-13	1.4791e-13				XP_015972777.1|5.9e-40|chaperonin-like RbcX protein 2, chloroplastic [Arachis duranensis]
arahy.12746V.1	2254	0	0	0	5.57	5.06	4.3	-9.79104	2.83039e-74	1.05808e-74			K04628//ceramide galactosyltransferase [EC:2.4.1.47]+ko00600//Sphingolipid metabolism+ko01100//Metabolic pathways+ko00565//Ether lipid metabolism;K13691//pathogen-inducible salicylic acid glucosyltransferase [EC:2.4.1.-]	XP_025650007.1|2.4e-267|UDP-glycosyltransferase 83A1-like isoform X1 [Arachis hypogaea]
arahy.1274C3.1	8756	0.13	0.05	0.1	0.28	0.2	0.17	-1.25829	0.000219746	0.000439183			K11294//nucleolin;K17046//protein DEK	XP_025608984.1|0.0e+00|protein FAM91A1-like isoform X1 [Arachis hypogaea]
arahy.129FS0.1	5131	8.08	8.28	8.88	21.73	20.47	21.43	-1.33485	5.91367e-135	1.32701e-135				XP_025659475.1|9.8e-287|protein IQ-DOMAIN 1-like [Arachis hypogaea]
arahy.12B6U4.1	1950	5.83	6.66	6.7	0.2	0.17	0.16	5.19519	2.33758e-155	4.59871e-156			K20628//expansin	XP_020980193.1|3.7e-174|expansin-A11 [Arachis duranensis]	GO:0045229//external encapsulating structure organization;GO:0071554//cell wall organization or biogenesis;GO:0071840//cellular component organization or biogenesis;GO:0071669//plant-type cell wall organization or biogenesis;GO:0071555//cell wall organization;GO:0009664//plant-type cell wall organization;GO:0016043//cellular component organization;GO:0009987//cellular process;GO:0005576//extracel…
arahy.12D61J.1	4859	0.12	0.19	0.18	1.11	1.21	1.24	-2.85731	2.4717e-40	1.44576e-40			K17500//integrin-linked kinase-associated serine/threonine phosphatase 2C [EC:3.1.3.16]	XP_016200664.1|7.4e-118|WAT1-related protein At4g28040 [Arachis ipaensis]	GO:0044425//membrane part;GO:0016021//integral component of membrane;GO:0016020//membrane;GO:0031224//intrinsic component of membrane;GO:0022857//transmembrane transporter activity;GO:0005215//transporter activity;
arahy.12FCEZ.1	3542	0.04	0.04	0.03	1.53	1.73	1.56	-5.48753	4.40487e-47	2.31116e-47			K15014//solute carrier family 29 (equilibrative nucleoside transporter), member 1/2/3;K15014//solute carrier family 29 (equilibrative nucleoside transporter), member 1/2/3	XP_025614403.1|3.1e-238|equilibrative nucleotide transporter 3-like isoform X1 [Arachis hypogaea]	GO:0044425//membrane part;GO:0016020//membrane;GO:0016021//integral component of membrane;GO:0031224//intrinsic component of membrane;GO:1901505//carbohydrate derivative transmembrane transporter activity;GO:0005337//nucleoside transmembrane transporter activity;GO:0022857//transmembrane transporter activity;GO:0005215//transporter activity;GO:0015932//nucleobase-containing compound transmembrane…
arahy.12FNT9.1	1416	0.76	0.64	0.69	2.05	1.63	1.49	-1.30148	1.59349e-09	2.20382e-09			K13692//UDP-glucose:(indol-3-yl)acetate beta-D-glucosyltransferase [EC:2.4.1.121]	XP_016187692.1|2.4e-274|crocetin glucosyltransferase, chloroplastic [Arachis ipaensis]	GO:0043229//intracellular organelle;GO:0043231//intracellular membrane-bounded organelle;GO:0044424//intracellular part;GO:0044464//cell part;GO:0043227//membrane-bounded organelle;GO:0005622//intracellular;GO:0005623//cell;GO:0043226//organelle;GO:0080043//quercetin 3-O-glucosyltransferase activity;GO:0016740//transferase activity;GO:0046527//glucosyltransferase activity;GO:0008194//UDP-glycosyl…
arahy.12G0NV.1	1506	1.17	0.81	0.88	2.59	2.31	2.63	-1.39168	3.94891e-15	4.27278e-15			K08237//hydroquinone glucosyltransferase [EC:2.4.1.218]	XP_016186440.1|1.5e-293|hydroquinone glucosyltransferase-like [Arachis ipaensis]	GO:0044464//cell part;GO:0043229//intracellular organelle;GO:0005623//cell;GO:0043227//membrane-bounded organelle;GO:0005622//intracellular;GO:0043226//organelle;GO:0044424//intracellular part;GO:0043231//intracellular membrane-bounded organelle;GO:0003824//catalytic activity;GO:0046527//glucosyltransferase activity;GO:0080043//quercetin 3-O-glucosyltransferase activity;GO:0035251//UDP-glucosyltr…
arahy.12HUMH.1	1720	1.02	1.01	1.27	2.47	3.55	3.92	-1.5929	2.66004e-20	2.41997e-20	NAC			XP_020960534.1|2.4e-151|NAC domain-containing protein 83 [Arachis ipaensis]	GO:1903506//regulation of nucleic acid-templated transcription;GO:0031323//regulation of cellular metabolic process;GO:0010556//regulation of macromolecule biosynthetic process;GO:0031326//regulation of cellular biosynthetic process;GO:0060255//regulation of macromolecule metabolic process;GO:0019219//regulation of nucleobase-containing compound metabolic process;GO:0019222//regulation of metabol…
arahy.12HWWY.1	2365	0	0.34	0.15	0	0	0.05	3.30434	0.000685161	0.0014465			K09338//homeobox-leucine zipper protein	XP_016201830.1|2.3e-117|homeobox-leucine zipper protein ATHB-40 isoform X2 [Arachis ipaensis]
arahy.12I364.1	4866	10.1	9.68	10.19	22.44	22.81	25.89	-1.2489	6.83413e-65	2.83429e-65			K03671//thioredoxin 1;K11426//SET and MYND domain-containing protein	XP_015942500.1|3.4e-88|thioredoxin-like protein slr0233 isoform X1 [Arachis duranensis]
arahy.12KYVB.1	3892	0.76	0.89	0.85	12.9	12.41	13.46	-3.9543	0	0			K11996//adenylyltransferase and sulfurtransferase [EC:2.7.7.80 2.8.1.11]+ko04122//Sulfur relay system	XP_025653160.1|8.7e-279|sulfite exporter TauE/SafE family protein 3-like [Arachis hypogaea]
arahy.12MNW0.1	1567	8.6	8.02	8.32	1.02	0.9	0.86	3.16439	2.00221e-118	5.04259e-119	C2H2		K22410//PR domain zinc finger protein 16;K12309//beta-galactosidase [EC:3.2.1.23]+ko00600//Sphingolipid metabolism+ko00604//Glycosphingolipid biosynthesis - ganglio series+ko00531//Glycosaminoglycan degradation+ko00511//Other glycan degradation+ko01100//Metabolic pathways+ko00052//Galactose metabolism	XP_025663944.1|8.3e-214|zinc finger protein JACKDAW-like [Arachis hypogaea]	GO:0005488//binding;GO:0097159//organic cyclic compound binding;GO:0043167//ion binding;GO:0140110//transcription regulator activity;GO:0003700//DNA binding transcription factor activity;GO:0003676//nucleic acid binding;GO:0043169//cation binding;GO:1901363//heterocyclic compound binding;GO:0046872//metal ion binding;
arahy.12V30E.4	34239	2.03	2.13	2.12	4.53	4.24	4.2	-1.05827	5.64527e-31	3.96939e-31			K01537//Ca2+-transporting ATPase [EC:3.6.3.8];K01537//Ca2+-transporting ATPase [EC:3.6.3.8];K01537//Ca2+-transporting ATPase [EC:3.6.3.8];K01537//Ca2+-transporting ATPase [EC:3.6.3.8]	XP_020969870.1|7.2e-195|calcium-transporting ATPase 8, plasma membrane-type isoform X2 [Arachis ipaensis]
arahy.12W76F.1	1269	0	0.05	0.09	0.3	0.24	0.24	-2.48689	0.000633941	0.00133282				XP_016179202.1|2.2e-60|uncharacterized protein LOC107621695 isoform X1 [Arachis ipaensis]
arahy.12WBQG.1	5043	7.39	7.63	7.01	15.81	15.83	15.7	-1.10471	3.42137e-120	8.50239e-121			K09837//carotenoid epsilon hydroxylase [EC:1.14.14.158]+ko00906//Carotenoid biosynthesis+ko01100//Metabolic pathways+ko01110//Biosynthesis of secondary metabolites;K09837//carotenoid epsilon hydroxylase [EC:1.14.14.158]+ko00906//Carotenoid biosynthesis+ko01100//Metabolic pathways+ko01110//Biosynthesis of secondary metabolites	XP_025663835.1|1.5e-297|carotene epsilon-monooxygenase, chloroplastic-like isoform X2 [Arachis hypogaea]
arahy.12XZMQ.1	4284	0.19	0	0.16	0.78	1.47	0.81	-3.09592	6.24635e-19	5.93097e-19			K14326//regulator of nonsense transcripts 1 [EC:3.6.4.-]+ko03015//mRNA surveillance pathway+ko03013//RNA transport;K05658//ATP-binding cassette, subfamily B (MDR/TAP), member 1 [EC:7.6.2.2]+ko02010//ABC transporters;K02995//small subunit ribosomal protein S8e+ko03010//Ribosome;K14007//protein transport protein SEC24+ko04141//Protein processing in endoplasmic reticulum;K01762//1-aminocyclopropane-…	XP_025611813.1|2.0e-246|uncharacterized protein LOC112705177 [Arachis hypogaea]
arahy.130PY3.1	1948	1.12	0.75	1.19	0.5	0.59	0.41	1.03199	6.41644e-06	1.1149e-05				XP_015941115.1|1.3e-129|uncharacterized protein LOC107466634 isoform X2 [Arachis duranensis]
arahy.131LTR.1	1172	1.88	1.36	1.61	0	0	0	6.63357	1.73329e-13	1.99306e-13				XP_020966101.1|1.2e-65|EPIDERMAL PATTERNING FACTOR-like protein 1 [Arachis ipaensis]	GO:0007275//multicellular organism development;GO:0032502//developmental process;GO:0030154//cell differentiation;GO:0010103//stomatal complex morphogenesis;GO:0048731//system development;GO:0048856//anatomical structure development;GO:0048869//cellular developmental process;GO:0032501//multicellular organismal process;GO:0009791//post-embryonic development;GO:0090626//plant epidermis morphogenes…
arahy.1324HP.1	3711	64.57	65.03	66.01	26.34	25.67	26.47	1.31659	0	0			K14484//auxin-responsive protein IAA+ko04075//Plant hormone signal transduction	XP_025697804.1|6.6e-206|auxin-responsive protein IAA9-like [Arachis hypogaea]
arahy.13C5F2.1	2880	4.36	4.58	3.88	17.69	13.5	13.58	-1.80465	2.07408e-86	6.87874e-87				XP_016165998.1|3.3e-93|chaperonin-like RbcX protein 2, chloroplastic [Arachis ipaensis]
arahy.13DKAC.1	6011	7.3	7.15	7.24	3.11	3.17	3.26	1.18351	6.99519e-55	3.29264e-55				XP_025695038.1|0.0e+00|uncharacterized protein LOC112796679 isoform X2 [Arachis hypogaea]
arahy.13F19V.3	5155	4.66	3.84	4.63	10.51	8.63	9.76	-1.16063	2.07715e-71	8.01023e-72			K21989//calcium permeable stress-gated cation channel;K21989//calcium permeable stress-gated cation channel;K21989//calcium permeable stress-gated cation channel	XP_016191706.1|0.0e+00|calmodulin-binding protein 60 A [Arachis ipaensis]	GO:0031323//regulation of cellular metabolic process;GO:0010817//regulation of hormone levels;GO:0065008//regulation of biological quality;GO:0046885//regulation of hormone biosynthetic process;GO:0050794//regulation of cellular process;GO:0065007//biological regulation;GO:0080142//regulation of salicylic acid biosynthetic process;GO:0019222//regulation of metabolic process;GO:0050789//regulation…
arahy.13JG3Z.1	888	0	0	0	0.71	0.18	0.18	-4.65682	0.000178408	0.000353228		disease resistance protein (TIR-NBS-LRR class), putative (best arabidopsis hit)	K08852//serine/threonine-protein kinase/endoribonuclease IRE1 [EC:2.7.11.1 3.1.26.-]+ko04141//Protein processing in endoplasmic reticulum;K13459//disease resistance protein RPS2+ko04626//Plant-pathogen interaction;K13414//mitogen-activated protein kinase kinase kinase 1 [EC:2.7.11.25]+ko04016//MAPK signaling pathway - plant+ko04626//Plant-pathogen interaction;K02183//calmodulin+ko04016//MAPK sign…	XP_016168641.1|1.6e-76|disease resistance protein RPS6-like [Arachis ipaensis]
arahy.13ME4F.1	1276	5.89	4.81	5.37	2.15	2.9	2.61	1.06692	3.93264e-10	5.2747e-10			K09338//homeobox-leucine zipper protein	XP_020989083.1|1.4e-65|homeobox-leucine zipper protein REVOLUTA-like [Arachis duranensis]
arahy.13MW22.1	1859	1.05	1.04	0.7	0	0	0	6.52389	1.11119e-12	1.32506e-12				XP_025686118.1|9.2e-158|uncharacterized protein LOC112786976 isoform X1 [Arachis hypogaea]
arahy.13Q8F8.1	2571	0.81	0.78	0.94	1.71	2.12	2.04	-1.21916	2.65421e-13	3.07822e-13			K00083//cinnamyl-alcohol dehydrogenase [EC:1.1.1.195]+ko01100//Metabolic pathways+ko01110//Biosynthesis of secondary metabolites+ko00940//Phenylpropanoid biosynthesis	XP_015963336.1|2.8e-207|probable mannitol dehydrogenase [Arachis duranensis]	GO:0005488//binding;GO:0016491//oxidoreductase activity;GO:0043169//cation binding;GO:0008270//zinc ion binding;GO:0046914//transition metal ion binding;GO:0046872//metal ion binding;GO:0043167//ion binding;GO:0003824//catalytic activity;
arahy.13QLYU.1	2650	1.16	2.96	2.63	9.01	6.47	7.92	-1.69246	2.81505e-15	3.0301e-15				XP_016179371.1|2.7e-106|uncharacterized protein LOC107621919 [Arachis ipaensis]	GO:0044425//membrane part;GO:0016021//integral component of membrane;GO:0016020//membrane;GO:0031224//intrinsic component of membrane;GO:0003824//catalytic activity;GO:0009055//electron transfer activity;GO:0016491//oxidoreductase activity;
arahy.13T34P.1	1465	1.78	1.8	2.51	6.62	6.4	6.95	-1.71208	2.87158e-22	2.47926e-22		NSP-interacting kinase 3 (best arabidopsis hit)	K04733//interleukin-1 receptor-associated kinase 4 [EC:2.7.11.1];K13418//somatic embryogenesis receptor kinase 1 [EC:2.7.10.1 2.7.11.1]	XP_025605285.1|1.3e-92|protein NSP-INTERACTING KINASE 3-like [Arachis hypogaea]
arahy.13YRQ9.1	1198	0.87	0.96	0.79	1.89	3.87	1.65	-1.49881	0.000263611	0.000531162				XP_025628686.1|7.2e-27|uncharacterized protein LOC112721878 [Arachis hypogaea]
arahy.13YW1E.1	8902	0.06	0.24	0.06	55.39	57.82	59.38	-8.90537	0	0			K15404//aldehyde decarbonylase [EC:4.1.99.5]+ko01110//Biosynthesis of secondary metabolites+ko00073//Cutin, suberine and wax biosynthesis;K15404//aldehyde decarbonylase [EC:4.1.99.5]+ko01110//Biosynthesis of secondary metabolites+ko00073//Cutin, suberine and wax biosynthesis;K15404//aldehyde decarbonylase [EC:4.1.99.5]+ko01110//Biosynthesis of secondary metabolites+ko00073//Cutin, suberine and wa…	XP_015954146.1|0.0e+00|protein ECERIFERUM 3 [Arachis duranensis]	GO:0008152//metabolic process;GO:0009058//biosynthetic process;GO:0008610//lipid biosynthetic process;GO:0071704//organic substance metabolic process;GO:0006629//lipid metabolic process;GO:0044238//primary metabolic process;GO:1901576//organic substance biosynthetic process;GO:0016020//membrane;GO:0044425//membrane part;GO:0016021//integral component of membrane;GO:0031224//intrinsic component of…
arahy.13YX47.1	2207	1.47	1.34	1.06	2.3	2.9	2.57	-1.00959	5.41933e-13	6.37643e-13	WRKY		K13425//WRKY transcription factor 22+ko04016//MAPK signaling pathway - plant+ko04626//Plant-pathogen interaction;K16225//probable WRKY transcription factor 52+ko04626//Plant-pathogen interaction;K13459//disease resistance protein RPS2+ko04626//Plant-pathogen interaction	XP_025603410.1|8.8e-209|probable WRKY transcription factor 30 [Arachis hypogaea]	GO:0043226//organelle;GO:0044464//cell part;GO:0005634//nucleus;GO:0005623//cell;GO:0043229//intracellular organelle;GO:0043231//intracellular membrane-bounded organelle;GO:0044424//intracellular part;GO:0005622//intracellular;GO:0043227//membrane-bounded organelle;GO:0043565//sequence-specific DNA binding;GO:0003700//DNA binding transcription factor activity;GO:0097159//organic cyclic compound b…
arahy.13YX85.1	2371	0.37	0.29	0.38	0	0.07	0.04	3.1453	1.39532e-08	2.03266e-08			K04733//interleukin-1 receptor-associated kinase 4 [EC:2.7.11.1]	XP_016206996.1|0.0e+00|protein LYK2 [Arachis ipaensis]	GO:0016021//integral component of membrane;GO:0016020//membrane;GO:0031224//intrinsic component of membrane;GO:0044425//membrane part;GO:0000166//nucleotide binding;GO:0005488//binding;GO:0016740//transferase activity;GO:0036094//small molecule binding;GO:0043168//anion binding;GO:0097367//carbohydrate derivative binding;GO:0017076//purine nucleotide binding;GO:0140096//catalytic activity, acting…
arahy.13ZWE0.1	5818	0	0	0.03	1.11	0.92	0.83	-6.62217	3.21287e-27	2.44235e-27			K21989//calcium permeable stress-gated cation channel;K01228//mannosyl-oligosaccharide glucosidase [EC:3.2.1.106]+ko04141//Protein processing in endoplasmic reticulum+ko00510//N-Glycan biosynthesis+ko01100//Metabolic pathways;K22846//S-sulfo-L-cysteine synthase (O-acetyl-L-serine-dependent) [EC:2.5.1.144]+ko01100//Metabolic pathways+ko00270//Cysteine and methionine metabolism;K01738//cysteine syn…	XP_025694840.1|3.5e-282|probable arabinosyltransferase ARAD1 [Arachis hypogaea]	GO:1901135//carbohydrate derivative metabolic process;GO:0043413//macromolecule glycosylation;GO:0070085//glycosylation;GO:0009101//glycoprotein biosynthetic process;GO:0009059//macromolecule biosynthetic process;GO:1901137//carbohydrate derivative biosynthetic process;GO:1901564//organonitrogen compound metabolic process;GO:0019538//protein metabolic process;GO:0009987//cellular process;GO:00091…
arahy.140ZSQ.1	2699	1.07	1.44	1.44	2.45	3.2	3.13	-1.15249	2.36286e-06	3.97319e-06				XP_016196982.1|9.5e-13|uncharacterized protein LOC107638292 isoform X1 [Arachis ipaensis]
arahy.142K7L.1	1888	0.73	0.41	0.82	0.29	0.2	0.16	1.58643	4.36124e-05	8.13784e-05				XP_025692185.1|3.2e-182|uncharacterized protein LOC112794346 [Arachis hypogaea]
arahy.144CXK.1	3293	1.21	1.2	1.19	0.48	0.38	0.37	1.5533	8.33106e-15	9.10972e-15			K08237//hydroquinone glucosyltransferase [EC:2.4.1.218]	XP_016162623.1|3.2e-280|hydroquinone glucosyltransferase-like [Arachis ipaensis]	GO:0016758//transferase activity, transferring hexosyl groups;GO:0016757//transferase activity, transferring glycosyl groups;GO:0003824//catalytic activity;GO:0016740//transferase activity;
arahy.145GHR.1	2375	173.03	173.29	181.56	588.79	509.17	565.26	-1.65679	0	0			K11294//nucleolin	XP_015951587.1|6.7e-147|29 kDa ribonucleoprotein A, chloroplastic [Arachis duranensis]	GO:0008152//metabolic process;GO:0006364//rRNA processing;GO:0022613//ribonucleoprotein complex biogenesis;GO:0006725//cellular aromatic compound metabolic process;GO:0071704//organic substance metabolic process;GO:1901259//chloroplast rRNA processing;GO:0046483//heterocycle metabolic process;GO:0044085//cellular component biogenesis;GO:0016072//rRNA metabolic process;GO:0034641//cellular nitroge…
arahy.1490SB.1	3685	3.13	3.65	2.93	17.42	18.6	19.33	-2.51141	0	0			K01913//acetate---CoA ligase [EC:6.2.1.1]+ko00010//Glycolysis / Gluconeogenesis+ko01100//Metabolic pathways+ko01110//Biosynthesis of secondary metabolites+ko00620//Pyruvate metabolism+ko01200//Carbon metabolism+ko00630//Glyoxylate and dicarboxylate metabolism	XP_016167734.1|0.0e+00|probable acyl-activating enzyme 6 [Arachis ipaensis]	GO:0003824//catalytic activity;
arahy.14ARY3.1	3896	0	0	0	0.07	0.13	0.21	-5.26247	4.26409e-06	7.31876e-06			K17943//pumilio RNA-binding family;K17943//pumilio RNA-binding family	XP_016163934.1|5.7e-311|pumilio homolog 12-like [Arachis ipaensis]	GO:1901363//heterocyclic compound binding;GO:0003676//nucleic acid binding;GO:0097159//organic cyclic compound binding;GO:0005488//binding;GO:0003723//RNA binding;
arahy.14BHD7.1	318	3.69	1.43	1.82	0.59	0.59	0.63	1.93712	1.68184e-05	3.02362e-05				XP_015936241.1|9.7e-54|uncharacterized protein LOC107462190 [Arachis duranensis]
arahy.14EEYB.1	7366	13.65	10.69	11.89	27.81	28.61	26.41	-1.19216	1.04114e-199	1.64465e-200			K01876//aspartyl-tRNA synthetase [EC:6.1.1.12]+ko00970//Aminoacyl-tRNA biosynthesis;K01876//aspartyl-tRNA synthetase [EC:6.1.1.12]+ko00970//Aminoacyl-tRNA biosynthesis;K01876//aspartyl-tRNA synthetase [EC:6.1.1.12]+ko00970//Aminoacyl-tRNA biosynthesis;K01876//aspartyl-tRNA synthetase [EC:6.1.1.12]+ko00970//Aminoacyl-tRNA biosynthesis	XP_015967675.1|0.0e+00|aspartate--tRNA ligase, chloroplastic/mitochondrial isoform X1 [Arachis duranensis]
arahy.14HIQT.1	1003	2.71	3.25	2.9	0.14	1.48	0.71	1.92126	7.50863e-13	8.88652e-13				AGC78985.1|3.4e-27|hypothetical protein (mitochondrion) [Vicia faba]	GO:0005622//intracellular;GO:0043229//intracellular organelle;GO:0044464//cell part;GO:0043226//organelle;GO:0005737//cytoplasm;GO:0043231//intracellular membrane-bounded organelle;GO:0043227//membrane-bounded organelle;GO:0005739//mitochondrion;GO:0005623//cell;GO:0044444//cytoplasmic part;GO:0044424//intracellular part;
arahy.14LJH7.1	3816	0.55	0.64	0.43	0.06	0.05	0.05	3.27535	9.76746e-10	1.33564e-09			K18886//gibberellin A4 carboxyl methyltransferase [EC:2.1.1.276];K18848//indole-3-acetate O-methyltransferase [EC:2.1.1.278];K21483//salicylate 1-O-methyltransferase [EC:2.1.1.274]	XP_016174224.2|2.1e-241|probable S-adenosylmethionine-dependent methyltransferase At5g37990 isoform X2 [Arachis ipaensis]
arahy.14M6HG.1	4127	0	0.24	0.06	0.34	0.61	0.39	-2.2032	4.1437e-05	7.71954e-05	G2-like		K16803//cytoskeleton-associated protein 5	XP_020977379.1|5.2e-94|probable transcription factor KAN4 [Arachis ipaensis]
arahy.14QJGF.4	3595	12	11.98	11.12	29.45	29.41	28.81	-1.32119	1.6917e-228	2.33062e-229			K02434//aspartyl-tRNA(Asn)/glutamyl-tRNA(Gln) amidotransferase subunit B [EC:6.3.5.6 6.3.5.7]+ko00970//Aminoacyl-tRNA biosynthesis+ko01100//Metabolic pathways;K02434//aspartyl-tRNA(Asn)/glutamyl-tRNA(Gln) amidotransferase subunit B [EC:6.3.5.6 6.3.5.7]+ko00970//Aminoacyl-tRNA biosynthesis+ko01100//Metabolic pathways	XP_025690895.1|0.0e+00|glutamyl-tRNA(Gln) amidotransferase subunit B, chloroplastic/mitochondrial-like [Arachis hypogaea]
arahy.14QJPY.1	4222	0.02	0	0	0.18	0.25	0.06	-4.44481	1.99724e-06	3.34093e-06			K06573//solute carrier family 4 (anion exchanger), member 1;K04733//interleukin-1 receptor-associated kinase 4 [EC:2.7.11.1];K13862//solute carrier family 4 (sodium borate transporter), member 11	XP_020961504.1|2.6e-278|probable boron transporter 6 [Arachis ipaensis]	GO:0044425//membrane part;GO:0016020//membrane;GO:0031224//intrinsic component of membrane;GO:0016021//integral component of membrane;GO:0008509//anion transmembrane transporter activity;GO:0015103//inorganic anion transmembrane transporter activity;GO:0005215//transporter activity;GO:0022804//active transmembrane transporter activity;GO:0015075//ion transmembrane transporter activity;GO:0015291/…
arahy.14QNZ5.1	2187	1.84	1.3	1.48	0.03	0.03	0.04	5.49578	2.507e-37	1.55467e-37			K15429//tRNA (guanine37-N1)-methyltransferase [EC:2.1.1.228];K19893//glucan endo-1,3-beta-glucosidase 5/6 [EC:3.2.1.39]+ko00500//Starch and sucrose metabolism	XP_016180134.1|9.0e-287|glucan endo-1,3-beta-glucosidase 8 isoform X1 [Arachis ipaensis]	GO:0008152//metabolic process;GO:0071704//organic substance metabolic process;GO:0005975//carbohydrate metabolic process;GO:0044238//primary metabolic process;GO:0031224//intrinsic component of membrane;GO:0016020//membrane;GO:0044425//membrane part;GO:0016021//integral component of membrane;GO:0003824//catalytic activity;GO:0004553//hydrolase activity, hydrolyzing O-glycosyl compounds;GO:0016787…
arahy.14R6PY.1	3258	0	0.15	0.15	1.17	1.53	0.93	-3.56985	4.21403e-24	3.46596e-24			K13229//2,4-dihydroxy-1,4-benzoxazin-3-one-glucoside dioxygenase [EC:1.14.11.59]+ko00402//Benzoxazinoid biosynthesis;K06892//feruloyl-CoA ortho-hydroxylase [EC:1.14.11.-]+ko01110//Biosynthesis of secondary metabolites+ko00940//Phenylpropanoid biosynthesis	XP_016204207.1|3.6e-216|1-aminocyclopropane-1-carboxylate oxidase homolog 1-like isoform X1 [Arachis ipaensis]
arahy.14UD5L.1	2657	0.78	0	0.64	1.26	1.07	0.55	-1.03217	0.000155777	0.000306383			K12191//charged multivesicular body protein 2A+ko04144//Endocytosis	XP_015959245.1|2.4e-82|protein LOL1 isoform X2 [Arachis duranensis]
arahy.14W2QC.1	5006	3.55	3.26	3.54	8.02	7.17	8	-1.16527	1.3382e-89	4.2897e-90		Leucine-rich repeat protein kinase family protein (best arabidopsis hit)	K20718//LRR receptor-like serine/threonine-protein kinase ERECTA [EC:2.7.11.1]+ko04016//MAPK signaling pathway - plant	XP_025607161.1|0.0e+00|probable LRR receptor-like serine/threonine-protein kinase At2g16250 isoform X1 [Arachis hypogaea]
arahy.14XETV.1	2251	0	0.35	0.15	0	0	0	4.70003	0.000101375	0.000195598			K19891//glucan endo-1,3-beta-glucosidase 1/2/3 [EC:3.2.1.39]+ko00500//Starch and sucrose metabolism	XP_025686859.1|5.9e-188|glucan endo-1,3-beta-glucosidase-like [Arachis hypogaea]
arahy.14YEDZ.1	1827	95.66	100	95.9	254.59	261.25	261.41	-1.4157	0	0			K08914//light-harvesting complex II chlorophyll a/b binding protein 3+ko01100//Metabolic pathways+ko00196//Photosynthesis - antenna proteins	XP_025614826.1|9.8e-153|chlorophyll a-b binding protein 13, chloroplastic-like [Arachis hypogaea]	GO:0044267//cellular protein metabolic process;GO:0009314//response to radiation;GO:0019538//protein metabolic process;GO:0009987//cellular process;GO:0006807//nitrogen compound metabolic process;GO:0019684//photosynthesis, light reaction;GO:0009416//response to light stimulus;GO:0015979//photosynthesis;GO:0071704//organic substance metabolic process;GO:0044260//cellular macromolecule metabolic p…
arahy.151HRH.1	1425	0.58	0.49	1.14	1.66	1.98	1.11	-1.10041	0.000121689	0.000236629			K02939//large subunit ribosomal protein L9+ko03010//Ribosome	XP_016186101.1|6.7e-48|50S ribosomal protein L9, chloroplastic-like [Arachis ipaensis]	GO:0044260//cellular macromolecule metabolic process;GO:0044249//cellular biosynthetic process;GO:0006518//peptide metabolic process;GO:0044237//cellular metabolic process;GO:0034641//cellular nitrogen compound metabolic process;GO:0008152//metabolic process;GO:0044271//cellular nitrogen compound biosynthetic process;GO:0009058//biosynthetic process;GO:0043170//macromolecule metabolic process;GO:…
arahy.151STP.1	1534	0.86	0.45	0.77	2.76	1.8	2.22	-1.71106	5.31608e-11	6.83798e-11			K01051//pectinesterase [EC:3.1.1.11]+ko00040//Pentose and glucuronate interconversions+ko01100//Metabolic pathways	XP_016192727.2|1.3e-153|probable pectinesterase/pectinesterase inhibitor 40 [Arachis ipaensis]
arahy.153R27.1	974	0	0.29	0.44	2.13	1.08	1.08	-2.53861	1.1201e-05	1.98306e-05			K09264//MADS-box transcription factor, plant	XP_015958103.1|3.4e-66|floral homeotic protein AGAMOUS [Arachis duranensis]	GO:0005622//intracellular;GO:0043227//membrane-bounded organelle;GO:0044424//intracellular part;GO:0005634//nucleus;GO:0043231//intracellular membrane-bounded organelle;GO:0044464//cell part;GO:0043226//organelle;GO:0043229//intracellular organelle;GO:0005623//cell;GO:0140110//transcription regulator activity;GO:0003700//DNA binding transcription factor activity;
arahy.157ARR.1	3878	4	3.09	3.86	1.65	1.05	1.58	1.35448	6.17823e-39	3.69994e-39		Leucine-rich repeat protein kinase family protein (best arabidopsis hit)	K04733//interleukin-1 receptor-associated kinase 4 [EC:2.7.11.1]	XP_025666832.1|0.0e+00|probable inactive receptor kinase At4g23740 isoform X1 [Arachis hypogaea]
arahy.15KB0L.1	2924	3.59	3.36	3.57	0.84	0.65	0.7	2.25686	5.22505e-26	4.08605e-26				XP_016169458.1|1.2e-76|putative phosphatidylglycerol/phosphatidylinositol transfer protein DDB_G0282179 [Arachis ipaensis]	GO:0051234//establishment of localization;GO:0006810//transport;GO:0010876//lipid localization;GO:0006869//lipid transport;GO:0051179//localization;GO:0015850//organic hydroxy compound transport;GO:0051641//cellular localization;GO:0046907//intracellular transport;GO:0071702//organic substance transport;GO:0032366//intracellular sterol transport;GO:0032365//intracellular lipid transport;GO:003303…
arahy.15NCRR.1	1953	0.64	0.44	0.78	0	0.3	0.1	2.23883	1.04795e-09	1.43532e-09			K04422//mitogen-activated protein kinase kinase kinase 13 [EC:2.7.11.25];K00430//peroxidase [EC:1.11.1.7]+ko01100//Metabolic pathways+ko01110//Biosynthesis of secondary metabolites+ko00940//Phenylpropanoid biosynthesis;K03006//DNA-directed RNA polymerase II subunit RPB1 [EC:2.7.7.6]+ko03020//RNA polymerase;K14306//nuclear pore complex protein Nup62+ko03013//RNA transport	XP_015956261.1|1.6e-249|uncharacterized protein LOC107480622 [Arachis duranensis]
arahy.15VHK9.1	5141	2.31	2.7	2.01	4.66	5.2	5.7	-1.15785	3.26761e-33	2.18694e-33			K14641//apyrase [EC:3.6.1.5]+ko00230//Purine metabolism+ko00240//Pyrimidine metabolism;K14641//apyrase [EC:3.6.1.5]+ko00230//Purine metabolism+ko00240//Pyrimidine metabolism	XP_016180672.1|9.0e-239|apyrase 2 [Arachis ipaensis]	GO:0016021//integral component of membrane;GO:0016020//membrane;GO:0044425//membrane part;GO:0031224//intrinsic component of membrane;GO:0003824//catalytic activity;GO:0016787//hydrolase activity;
arahy.15VPYU.1	3203	0	0	0	0	0.18	0	-4.39378	0.000609318	0.0012785				XP_015955811.2|0.0e+00|cation/H(+) antiporter 15-like [Arachis duranensis]	GO:0016021//integral component of membrane;GO:0031224//intrinsic component of membrane;GO:0044425//membrane part;GO:0016020//membrane;GO:0015291//secondary active transmembrane transporter activity;GO:0022804//active transmembrane transporter activity;GO:0022890//inorganic cation transmembrane transporter activity;GO:0022857//transmembrane transporter activity;GO:0015318//inorganic molecular enti…
arahy.15WA1E.1	1965	1.17	0.94	1.29	3.58	3.16	3.13	-1.5342	4.96128e-15	5.38547e-15			K01855//tRNA pseudouridine38/39 synthase [EC:5.4.99.45]	XP_020987211.1|5.9e-65|tRNA pseudouridine(38/39) synthase isoform X3 [Arachis duranensis]
arahy.161SS5.1	4676	1.95	2.11	2.14	6.16	5.91	6.63	-1.59284	5.04901e-72	1.93236e-72				XP_016202931.1|1.7e-265|uncharacterized protein LOC107643726 isoform X1 [Arachis ipaensis]
arahy.1628KP.1	8150	1.98	2.04	2.36	10.3	10.25	10.13	-2.26717	1.39596e-155	2.74229e-156				XP_025619649.1|1.9e-286|uncharacterized protein LOC112711261 [Arachis hypogaea]	GO:0005488//binding;GO:0016772//transferase activity, transferring phosphorus-containing groups;GO:0032553//ribonucleotide binding;GO:0008144//drug binding;GO:0097367//carbohydrate derivative binding;GO:0017076//purine nucleotide binding;GO:0035639//purine ribonucleoside triphosphate binding;GO:0000166//nucleotide binding;GO:1901363//heterocyclic compound binding;GO:0030554//adenyl nucleotide bin…
arahy.164QK4.1	4069	0.24	0.87	0.91	2.34	2.69	2.33	-1.86322	3.04202e-38	1.84513e-38				XP_016189551.2|3.4e-179|uncharacterized protein LOC107630818 isoform X1 [Arachis ipaensis]
arahy.16DI2Y.1	3006	1.13	1.14	1.33	0.48	0.58	0.6	1.1162	3.67056e-08	5.48422e-08			K00276//primary-amine oxidase [EC:1.4.3.21]+ko00410//beta-Alanine metabolism+ko00960//Tropane, piperidine and pyridine alkaloid biosynthesis+ko00350//Tyrosine metabolism+ko01100//Metabolic pathways+ko00950//Isoquinoline alkaloid biosynthesis+ko01110//Biosynthesis of secondary metabolites+ko00260//Glycine, serine and threonine metabolism+ko00360//Phenylalanine metabolism	XP_016175744.2|0.0e+00|primary amine oxidase 1 [Arachis ipaensis]	GO:0071704//organic substance metabolic process;GO:1901564//organonitrogen compound metabolic process;GO:0009308//amine metabolic process;GO:0006807//nitrogen compound metabolic process;GO:0008152//metabolic process;GO:0046872//metal ion binding;GO:0016638//oxidoreductase activity, acting on the CH-NH2 group of donors;GO:0008131//primary amine oxidase activity;GO:0043167//ion binding;GO:0046914//…
arahy.16GSKJ.1	1743	0.44	0.43	0.65	0.75	1.6	1.14	-1.195	8.6623e-05	0.000166057				XP_016179410.2|2.6e-62|uncharacterized protein LOC107621974 isoform X1 [Arachis ipaensis]
arahy.16GWWV.1	2676	0.44	0.44	0.38	0.93	0.78	0.94	-1.07185	2.45233e-07	3.84946e-07		NB-ARC domain-containing disease resistance protein (best arabidopsis hit)	K15078//structure-specific endonuclease subunit SLX1 [EC:3.6.1.-]	XP_016184192.1|0.0e+00|putative disease resistance protein RGA3 [Arachis ipaensis]
arahy.16GZH2.1	1047	41.76	41.36	44.47	21.39	19.14	20.99	1.05102	1.45045e-101	4.18529e-102			K21952//CASK-interacting protein	XP_025607229.1|1.8e-205|putative uncharacterized protein DDB_G0290521 [Arachis hypogaea]
arahy.16I18L.1	699	0.31	0.35	0.49	0	0	0	4.84462	4.42653e-05	8.26343e-05				XP_016165449.1|1.1e-131|zinc finger protein MAGPIE-like [Arachis ipaensis]
arahy.16J66J.1	2257	0.31	0.51	0.3	0	0.04	0.03	4.08842	5.59948e-11	7.21047e-11			K01762//1-aminocyclopropane-1-carboxylate synthase [EC:4.4.1.14]+ko01100//Metabolic pathways+ko01110//Biosynthesis of secondary metabolites+ko00270//Cysteine and methionine metabolism	XP_025698944.1|1.9e-275|1-aminocyclopropane-1-carboxylate synthase CMA101-like [Arachis hypogaea]	GO:0009058//biosynthetic process;GO:0008152//metabolic process;GO:0008144//drug binding;GO:0030170//pyridoxal phosphate binding;GO:0043167//ion binding;GO:0048037//cofactor binding;GO:0097159//organic cyclic compound binding;GO:0019842//vitamin binding;GO:0005488//binding;GO:0036094//small molecule binding;GO:0003824//catalytic activity;GO:0050662//coenzyme binding;GO:1901363//heterocyclic compou…
arahy.16TXUG.2	3829	1.6	1.86	1.52	3.08	2.89	5.15	-1.2476	1.4135e-13	1.62021e-13			K22857//EEF1A lysine methyltransferase 4 [EC:2.1.1.-];K22857//EEF1A lysine methyltransferase 4 [EC:2.1.1.-]	XP_025658366.1|3.2e-121|methyltransferase-like protein 13 isoform X3 [Arachis hypogaea]
arahy.16VBYQ.1	2174	0.49	0.39	0.59	2.56	1.93	2.89	-2.33268	4.40856e-11	5.6487e-11
arahy.17ALVB.2	2228	3.55	2.95	2.73	13.62	13.25	13.83	-2.09764	3.44696e-70	1.34766e-70			K12355//coniferyl-aldehyde dehydrogenase [EC:1.2.1.68]+ko00940//Phenylpropanoid biosynthesis;K12355//coniferyl-aldehyde dehydrogenase [EC:1.2.1.68]+ko00940//Phenylpropanoid biosynthesis;K12355//coniferyl-aldehyde dehydrogenase [EC:1.2.1.68]+ko00940//Phenylpropanoid biosynthesis	XP_020974004.1|3.2e-38|aldehyde dehydrogenase family 2 member C4-like isoform X4 [Arachis ipaensis]	GO:0016620//oxidoreductase activity, acting on the aldehyde or oxo group of donors, NAD or NADP as acceptor;GO:0016903//oxidoreductase activity, acting on the aldehyde or oxo group of donors;GO:0016491//oxidoreductase activity;GO:0003824//catalytic activity;
arahy.17EJPS.1	1296	4.96	4.63	9.13	1.4	1.53	1.95	1.93539	5.92945e-30	4.25903e-30				RDY12384.1|7.2e-77|hypothetical protein CR513_02839, partial [Mucuna pruriens]	GO:0016020//membrane;GO:0031224//intrinsic component of membrane;GO:0044425//membrane part;GO:0016021//integral component of membrane;
arahy.17JY83.3	3829	0.94	1.3	0.99	3.83	2.71	2.37	-1.48437	1.30441e-21	1.14531e-21	G2-like		K16803//cytoskeleton-associated protein 5;K16803//cytoskeleton-associated protein 5;K16803//cytoskeleton-associated protein 5	XP_020977379.1|8.6e-95|probable transcription factor KAN4 [Arachis ipaensis]
arahy.17MV76.2	5234	2.5	2.23	2.09	0.9	0.94	0.93	1.25645	8.54006e-28	6.40266e-28		LRR and NB-ARC domains-containing disease resistance protein (best arabidopsis hit)	K15777//4,5-DOPA dioxygenase extradiol [EC:1.13.11.-]+ko00965//Betalain biosynthesis;K15777//4,5-DOPA dioxygenase extradiol [EC:1.13.11.-]+ko00965//Betalain biosynthesis	XP_016204087.1|5.3e-159|extradiol ring-cleavage dioxygenase [Arachis ipaensis]
arahy.17PIEW.2	6971	0.25	0.25	0.21	0.96	1.21	1.56	-2.4993	1.53403e-12	1.84226e-12			K08081//tropinone reductase I [EC:1.1.1.206]+ko00960//Tropane, piperidine and pyridine alkaloid biosynthesis+ko01100//Metabolic pathways+ko01110//Biosynthesis of secondary metabolites;K08081//tropinone reductase I [EC:1.1.1.206]+ko00960//Tropane, piperidine and pyridine alkaloid biosynthesis+ko01100//Metabolic pathways+ko01110//Biosynthesis of secondary metabolites	XP_016177115.1|2.9e-115|tropinone reductase homolog At5g06060 isoform X1 [Arachis ipaensis]
arahy.17Q9T0.1	5933	0.1	0.13	0.04	0.26	0.32	0.39	-1.83762	1.66847e-06	2.77401e-06			K04733//interleukin-1 receptor-associated kinase 4 [EC:2.7.11.1]	XP_025618467.1|0.0e+00|U-box domain-containing protein 51-like isoform X1 [Arachis hypogaea]
arahy.17ZCGM.4	5416	2.71	3.61	3.13	7.86	7.55	6.61	-1.37958	1.14351e-35	7.30113e-36			K17604//zinc finger SWIM domain-containing protein 3;K17604//zinc finger SWIM domain-containing protein 3;K17604//zinc finger SWIM domain-containing protein 3;K17604//zinc finger SWIM domain-containing protein 3	XP_025617692.1|2.3e-153|probable inactive nicotinamidase At3g16190 isoform X1 [Arachis hypogaea]
arahy.180H6H.1	2506	1.2	0.87	0.65	0.08	0.2	0.12	2.77683	7.50008e-19	7.14487e-19			K20619//cytochrome P450 family 78 subfamily A;K07409//cytochrome P450 family 1 subfamily A polypeptide 2 [EC:1.14.14.1]+ko00380//Tryptophan metabolism+ko00232//Caffeine metabolism+ko00591//Linoleic acid metabolism+ko01100//Metabolic pathways+ko01110//Biosynthesis of secondary metabolites	XP_003531193.1|4.2e-193|cytochrome P450 78A5 [Glycine max]	GO:0016020//membrane;GO:0046872//metal ion binding;GO:0097159//organic cyclic compound binding;GO:0005488//binding;GO:0016705//oxidoreductase activity, acting on paired donors, with incorporation or reduction of molecular oxygen;GO:1901363//heterocyclic compound binding;GO:0048037//cofactor binding;GO:0046914//transition metal ion binding;GO:0004497//monooxygenase activity;GO:0043167//ion binding…
arahy.18208U.1	2093	15.39	14.01	13.29	4.31	7.58	9.26	1.00935	7.33574e-31	5.17053e-31				XP_025687363.1|1.4e-90|uncharacterized protein LOC112789612 [Arachis hypogaea]	GO:0016020//membrane;GO:0031224//intrinsic component of membrane;GO:0044425//membrane part;GO:0016021//integral component of membrane;
arahy.184JTJ.1	342	3.98	4.81	6.19	9.95	9.1	14	-1.14437	4.80054e-06	8.26716e-06			K21806//protein N-lysine methyltransferase METTL21D [EC:2.1.1.-]	XP_015960350.1|2.0e-27|protein N-lysine methyltransferase METTL21A-like isoform X1 [Arachis duranensis]
arahy.185HYR.1	1904	0.33	0.34	0.23	0.78	0.72	1.12	-1.55236	6.53748e-08	9.91092e-08			K15631//molybdenum cofactor sulfurtransferase [EC:2.8.1.9]+ko00790//Folate biosynthesis	XP_015937939.1|1.4e-204|uncharacterized protein LOC107463627 [Arachis duranensis]
arahy.18AVYE.1	3861	0.44	0.74	0.51	1.39	2.21	1.39	-1.56952	2.52392e-05	4.60987e-05				XP_016175525.1|4.6e-16|uncharacterized protein LOC107618102 isoform X2 [Arachis ipaensis]
arahy.18C3F6.1	6951	1.95	2.12	2.19	0.53	0.76	0.54	1.93822	1.97806e-35	1.26774e-35			K19613//leucine-rich repeat protein SHOC2;K19613//leucine-rich repeat protein SHOC2;K19613//leucine-rich repeat protein SHOC2	XP_020962563.1|0.0e+00|receptor-like protein 12 [Arachis ipaensis]
arahy.18CGRH.5	5433	1.25	1.06	0.91	2.15	1.85	2.65	-1.0908	1.68413e-14	1.86358e-14	MYB		K03255//protein TIF31;K00430//peroxidase [EC:1.11.1.7]+ko01100//Metabolic pathways+ko01110//Biosynthesis of secondary metabolites+ko00940//Phenylpropanoid biosynthesis;K03255//protein TIF31;K00430//peroxidase [EC:1.11.1.7]+ko01100//Metabolic pathways+ko01110//Biosynthesis of secondary metabolites+ko00940//Phenylpropanoid biosynthesis;K03255//protein TIF31;K00430//peroxidase [EC:1.11.1.7]+ko01100/…	XP_016187274.1|0.0e+00|telomere repeat-binding protein 2 [Arachis ipaensis]	GO:0003676//nucleic acid binding;GO:1901363//heterocyclic compound binding;GO:0097159//organic cyclic compound binding;GO:0005488//binding;GO:0003677//DNA binding;
arahy.18GXDP.1	6978	3.05	3.26	3.47	6.94	7.45	6.49	-1.09626	2.82685e-93	8.73194e-94			K01881//prolyl-tRNA synthetase [EC:6.1.1.15]+ko00970//Aminoacyl-tRNA biosynthesis	XP_016166601.1|0.0e+00|proline--tRNA ligase, chloroplastic/mitochondrial [Arachis ipaensis]	GO:0009058//biosynthetic process;GO:0009059//macromolecule biosynthetic process;GO:0044271//cellular nitrogen compound biosynthetic process;GO:0044281//small molecule metabolic process;GO:0044237//cellular metabolic process;GO:0010467//gene expression;GO:0043043//peptide biosynthetic process;GO:0006520//cellular amino acid metabolic process;GO:0006418//tRNA aminoacylation for protein translation;…
arahy.18GZJ3.1	2577	0	0	0	0.3	0.54	0.64	-6.86393	1.06313e-14	1.16771e-14	G2-like		K06236//collagen, type I, alpha+ko04933//AGE-RAGE signaling pathway in diabetic complications;K14491//two-component response regulator ARR-B family+ko04075//Plant hormone signal transduction	XP_016198754.1|3.1e-222|transcription factor LUX isoform X1 [Arachis ipaensis]
arahy.18HYB7.1	2700	0.11	0.27	0.29	0	0	0	4.81665	5.22635e-05	9.82123e-05	C2C2-GATA	GATA transcription factor 2 (best arabidopsis hit)	K17895//GATA-binding protein 3;K21630//GATA-type zinc finger protein 1	XP_016207805.1|1.2e-223|GATA transcription factor 12-like [Arachis ipaensis]
arahy.18NJDF.1	1580	99.38	101.21	90.78	277.72	267.48	281.02	-1.50476	0	0			K09872//aquaporin PIP	XP_015955530.1|1.1e-162|aquaporin PIP1-3 [Arachis duranensis]	GO:0016020//membrane;GO:0031224//intrinsic component of membrane;GO:0016021//integral component of membrane;GO:0044425//membrane part;GO:0005215//transporter activity;GO:0022857//transmembrane transporter activity;GO:0022803//passive transmembrane transporter activity;GO:0015267//channel activity;
arahy.18NYVC.1	1317	4.52	3.72	3.82	1.86	1.56	1.72	1.23142	3.34518e-17	3.36091e-17		PREDICTED: Vitis vinifera hypothetical protein LOC100250803 (LOC100250803), mRNA	K19041//E3 ubiquitin-protein ligase RNF38/44 [EC:2.3.2.27]	XP_025613212.1|9.6e-257|RING-H2 finger protein ATL43-like [Arachis hypogaea]	GO:0031224//intrinsic component of membrane;GO:0044425//membrane part;GO:0016020//membrane;GO:0016021//integral component of membrane;
arahy.18R6S7.1	2357	46.66	53.46	51.94	21.55	21.06	20.78	1.26154	1.61398e-127	3.8054e-128			K00235//succinate dehydrogenase (ubiquinone) iron-sulfur subunit [EC:1.3.5.1]+ko00020//Citrate cycle (TCA cycle)+ko01100//Metabolic pathways+ko00190//Oxidative phosphorylation+ko01110//Biosynthesis of secondary metabolites+ko01200//Carbon metabolism	XP_015971399.1|3.9e-163|succinate dehydrogenase [ubiquinone] iron-sulfur subunit 2, mitochondrial [Arachis duranensis]
arahy.18R96V.1	7013	5.3	4.62	4.54	10.16	10.35	9.86	-1.07105	1.40097e-69	5.51426e-70			K00889//1-phosphatidylinositol-4-phosphate 5-kinase [EC:2.7.1.68]+ko04144//Endocytosis+ko01100//Metabolic pathways+ko04070//Phosphatidylinositol signaling system+ko00562//Inositol phosphate metabolism	XP_025620761.1|0.0e+00|protein ACCUMULATION AND REPLICATION OF CHLOROPLASTS 3-like isoform X1 [Arachis hypogaea]
arahy.18RKPD.1	4773	4.31	4.33	4.44	1.6	1.66	1.8	1.36988	8.31376e-46	4.45907e-46				XP_025660534.1|0.0e+00|uncharacterized protein LOC112756252 isoform X2 [Arachis hypogaea]
arahy.18ULRA.1	3830	0.09	0.17	0.15	0.36	0.35	0.28	-1.2436	1.8567e-05	3.34989e-05			K13420//LRR receptor-like serine/threonine-protein kinase FLS2 [EC:2.7.11.1]+ko04016//MAPK signaling pathway - plant+ko04626//Plant-pathogen interaction	XP_025624975.1|0.0e+00|receptor-like protein EIX2 [Arachis hypogaea]
arahy.18UVCA.1	3115	0.7	1.3	0.78	2.2	2.38	3.07	-1.46552	1.49962e-15	1.59978e-15			K17943//pumilio RNA-binding family	XP_015942040.1|1.7e-243|pumilio homolog 12 [Arachis duranensis]
arahy.18YCU1.1	3751	0	0.03	0.06	0.12	0.08	0.13	-1.94041	0.000609318	0.00127814		disease resistance protein (TIR-NBS-LRR class) (best arabidopsis hit)	K04427//mitogen-activated protein kinase kinase kinase 7 [EC:2.7.11.25];K04366//RAF proto-oncogene serine/threonine-protein kinase [EC:2.7.11.1];K08892//fyn-related kinase [EC:2.7.10.2];K17535//serine/threonine-protein kinase TNNI3K [EC:2.7.11.1]	XP_016199274.1|0.0e+00|serine/threonine-protein kinase HSL1 [Arachis ipaensis]	GO:0097367//carbohydrate derivative binding;GO:0017076//purine nucleotide binding;GO:0016772//transferase activity, transferring phosphorus-containing groups;GO:1901265//nucleoside phosphate binding;GO:0003824//catalytic activity;GO:0140096//catalytic activity, acting on a protein;GO:0005524//ATP binding;GO:0043167//ion binding;GO:0016301//kinase activity;GO:0032555//purine ribonucleotide binding…
arahy.18Z3WC.2	8215	1.46	1.68	2.08	5.91	6.18	6.23	-1.81451	8.74043e-65	3.62675e-65			K00801//farnesyl-diphosphate farnesyltransferase [EC:2.5.1.21]+ko00909//Sesquiterpenoid and triterpenoid biosynthesis+ko01100//Metabolic pathways+ko01110//Biosynthesis of secondary metabolites+ko00100//Steroid biosynthesis;K00801//farnesyl-diphosphate farnesyltransferase [EC:2.5.1.21]+ko00909//Sesquiterpenoid and triterpenoid biosynthesis+ko01100//Metabolic pathways+ko01110//Biosynthesis of secon…	NP_001236365.2|1.3e-201|squalene synthase [Glycine max]	GO:0044237//cellular metabolic process;GO:1902652//secondary alcohol metabolic process;GO:0044107//cellular alcohol metabolic process;GO:0006644//phospholipid metabolic process;GO:0097384//cellular lipid biosynthetic process;GO:0044255//cellular lipid metabolic process;GO:1901615//organic hydroxy compound metabolic process;GO:0006694//steroid biosynthetic process;GO:1901617//organic hydroxy compo…
arahy.1944SK.1	4276	70.59	71.74	70.72	182.2	203.24	207.67	-1.47183	0	0			K02717//photosystem II oxygen-evolving enhancer protein 2+ko01100//Metabolic pathways+ko00195//Photosynthesis;K02717//photosystem II oxygen-evolving enhancer protein 2+ko01100//Metabolic pathways+ko00195//Photosynthesis;K02717//photosystem II oxygen-evolving enhancer protein 2+ko01100//Metabolic pathways+ko00195//Photosynthesis	XP_015973210.1|7.3e-145|oxygen-evolving enhancer protein 2, chloroplastic [Arachis duranensis]
arahy.195J1V.1	5925	4.36	5.44	4.86	2.1	2.2	2.06	1.20283	1.44924e-47	7.54207e-48		STRUBBELIG-receptor family 8 (best arabidopsis hit)	K04733//interleukin-1 receptor-associated kinase 4 [EC:2.7.11.1]	XP_025693951.1|0.0e+00|protein STRUBBELIG-RECEPTOR FAMILY 8-like [Arachis hypogaea]
arahy.1984FG.2	3976	0.43	0.29	0.37	1.1	1.22	0.64	-1.45226	5.47617e-08	8.26222e-08			K17506//protein phosphatase 1L [EC:3.1.3.16];K17505//protein phosphatase 1K [EC:3.1.3.16];K17500//integrin-linked kinase-associated serine/threonine phosphatase 2C [EC:3.1.3.16];K17506//protein phosphatase 1L [EC:3.1.3.16];K17505//protein phosphatase 1K [EC:3.1.3.16];K17500//integrin-linked kinase-associated serine/threonine phosphatase 2C [EC:3.1.3.16]	XP_020964484.1|1.5e-166|probable protein phosphatase 2C 52 isoform X2 [Arachis ipaensis]
arahy.19DT2T.4	3974	1.11	0.81	0.3	1.58	2.33	2.04	-1.44947	3.59693e-09	5.06618e-09				XP_020972991.1|4.3e-52|uncharacterized protein LOC110269475 [Arachis ipaensis]
arahy.19E8GC.2	3888	1.11	1.83	1.14	0.62	0.78	0.5	1.13077	1.66945e-10	2.20093e-10			K05391//cyclic nucleotide gated channel, plant+ko04626//Plant-pathogen interaction;K05391//cyclic nucleotide gated channel, plant+ko04626//Plant-pathogen interaction	KYP44039.1|1.2e-192|Putative cyclic nucleotide-gated ion channel 15 [Cajanus cajan]	GO:0016020//membrane;GO:0016021//integral component of membrane;GO:0031224//intrinsic component of membrane;GO:0044425//membrane part;GO:0022838//substrate-specific channel activity;GO:0015267//channel activity;GO:0022803//passive transmembrane transporter activity;GO:0015075//ion transmembrane transporter activity;GO:0005216//ion channel activity;GO:0015318//inorganic molecular entity transmembr…
arahy.19HB3K.1	7688	36.34	37.33	34.31	72.8	74.77	75.7	-1.04915	0	0				XP_016180063.1|0.0e+00|protein LNK2 isoform X1 [Arachis ipaensis]
arahy.19P32S.1	720	588.12	579.32	559.13	143.77	136.89	140.59	2.03407	0	0			K04733//interleukin-1 receptor-associated kinase 4 [EC:2.7.11.1]	XP_025610385.1|2.8e-133|lectin CPL-like [Arachis hypogaea]
arahy.19PDHV.2	9331	0.58	0.41	0.73	0.85	1.32	1.44	-1.07935	4.08792e-08	6.12903e-08			K11674//microspherule protein 1;K15277//solute carrier family 35 (adenosine 3'-phospho 5'-phosphosulfate transporter), member B3;K11674//microspherule protein 1	XP_025642013.1|4.3e-210|stomatal closure-related actin-binding protein 1-like isoform X2 [Arachis hypogaea]	GO:0097435//supramolecular fiber organization;GO:0030029//actin filament-based process;GO:0009987//cellular process;GO:0050794//regulation of cellular process;GO:0016043//cellular component organization;GO:0006996//organelle organization;GO:0010119//regulation of stomatal movement;GO:0065007//biological regulation;GO:0071840//cellular component organization or biogenesis;GO:0007010//cytoskeleton …
arahy.19RR7F.1	7866	2.16	2.5	2.69	0.25	0.25	0.19	3.41123	4.38227e-24	3.60558e-24			K11855//ubiquitin carboxyl-terminal hydrolase 36/42 [EC:3.4.19.12]	XP_015961767.1|2.2e-76|14 kDa proline-rich protein DC2.15 [Arachis duranensis]
arahy.19VE15.1	8606	0.16	0.03	0.24	0.56	0.52	0.63	-1.98847	2.06245e-10	2.72991e-10				XP_020979367.1|1.7e-270|uncharacterized protein LOC107640562 isoform X1 [Arachis ipaensis]
arahy.19WSGG.1	5861	24.96	24.22	25.48	62.97	58.35	57.52	-1.2612	0	0			K01115//phospholipase D1/2 [EC:3.1.4.4]+ko04144//Endocytosis+ko01100//Metabolic pathways+ko01110//Biosynthesis of secondary metabolites+ko00564//Glycerophospholipid metabolism+ko00565//Ether lipid metabolism	XP_025626058.1|0.0e+00|phospholipase D alpha 1-like [Arachis hypogaea]	GO:0006796//phosphate-containing compound metabolic process;GO:0046470//phosphatidylcholine metabolic process;GO:0006650//glycerophospholipid metabolic process;GO:0009056//catabolic process;GO:0097164//ammonium ion metabolic process;GO:0009987//cellular process;GO:1901575//organic substance catabolic process;GO:0071704//organic substance metabolic process;GO:0046486//glycerolipid metabolic proces…
arahy.19YJEB.1	1431	2.07	2.41	2.5	1.5	1	0.95	1.0196	1.54397e-06	2.56009e-06			K11649//SWI/SNF related-matrix-associated actin-dependent regulator of chromatin subfamily C;K21596//calmodulin-binding transcription activator;K15030//translation initiation factor 3 subunit M	XP_025679564.1|3.2e-177|F-box/kelch-repeat protein At3g23880-like [Arachis hypogaea]
arahy.19YNSD.2	15396	0.25	0.36	0.27	1.06	1.67	1.15	-2.16812	8.5302e-14	9.68664e-14				XP_020964475.1|7.7e-127|uncharacterized protein LOC110265678 isoform X1 [Arachis ipaensis]
arahy.1A1ACU.1	5995	0.12	0.21	0.04	0.43	0.54	0.32	-1.81371	4.18771e-07	6.67655e-07			K14432//ABA responsive element binding factor+ko04075//Plant hormone signal transduction	XP_025657950.1|2.9e-251|protein ABSCISIC ACID-INSENSITIVE 5-like [Arachis hypogaea]
arahy.1A1X10.1	3153	2.78	2.57	2.3	9.94	8.87	9.43	-1.88576	2.64407e-88	8.59988e-89			K13206//coiled-coil domain-containing protein 55	XP_020991246.1|1.8e-66|uncharacterized protein LOC107475052 [Arachis duranensis]
arahy.1A3ME4.1	3548	0.2	0.3	0.29	0	0	0.04	4.3401	4.74025e-08	7.12965e-08			K00512//steroid 17alpha-monooxygenase / 17alpha-hydroxyprogesterone deacetylase [EC:1.14.14.19 1.14.14.32]+ko01100//Metabolic pathways	XP_025604464.1|7.1e-309|3,9-dihydroxypterocarpan 6A-monooxygenase-like [Arachis hypogaea]
arahy.1ALG22.1	2395	8.32	7.92	8.78	3.59	4.13	3.26	1.18695	1.75006e-55	8.15912e-56		Glycine max cDNA, clone: GMFL01-47-F18	K13457//disease resistance protein RPM1+ko04626//Plant-pathogen interaction	XP_020973812.1|0.0e+00|putative disease resistance RPP13-like protein 3 [Arachis ipaensis]
arahy.1AZ5A9.1	2560	0.11	0.14	0.16	1.72	1.52	1.92	-3.65233	1.52199e-47	7.92612e-48	bHLH		K18485//myogenic factor 6;K20558//transcription factor SPEECHLESS+ko04016//MAPK signaling pathway - plant	XP_025697843.1|2.6e-188|transcription factor bHLH71-like [Arachis hypogaea]
arahy.1AZN13.2	4318	3.17	2.58	3.34	7.48	7.92	7.15	-1.30111	3.79784e-55	1.78062e-55			K16616//actin-related protein 8, plant;K16616//actin-related protein 8, plant	XP_016204558.1|1.1e-254|actin-related protein 8 isoform X2 [Arachis ipaensis]
arahy.1B1HYV.1	5934	0.29	0.17	0.29	0.73	0.79	0.9	-1.69019	4.64861e-11	5.96058e-11		white-brown complex homolog protein 11 (best arabidopsis hit)	K05681//ATP-binding cassette, subfamily G (WHITE), member 2+ko02010//ABC transporters	XP_025639497.1|0.0e+00|ABC transporter G family member 11-like [Arachis hypogaea]
arahy.1B1I67.1	1143	0.21	0	0.2	3.35	6.62	4.77	-5.16588	4.06473e-31	2.84649e-31			K14486//auxin response factor+ko04075//Plant hormone signal transduction	XP_020969485.1|4.7e-44|putative auxin response factor 23 [Arachis ipaensis]
arahy.1B2AXH.1	2500	45.7	47.4	44.56	13.06	14.48	16.59	1.63968	2.74006e-218	3.9815e-219			K10534//nitrate reductase (NAD(P)H) [EC:1.7.1.1 1.7.1.2 1.7.1.3]+ko00910//Nitrogen metabolism	XP_016183660.1|4.9e-70|cytochrome b5 [Arachis ipaensis]	GO:0031224//intrinsic component of membrane;GO:0016021//integral component of membrane;GO:0044425//membrane part;GO:0016020//membrane;GO:0003824//catalytic activity;GO:0004128//cytochrome-b5 reductase activity, acting on NAD(P)H;GO:0043169//cation binding;GO:0046872//metal ion binding;GO:0005488//binding;GO:0016651//oxidoreductase activity, acting on NAD(P)H;GO:0097159//organic cyclic compound bi…
arahy.1B3Y49.1	1710	3.82	2.89	4.39	1.51	1.24	1.01	1.55777	2.00323e-26	1.55187e-26		PREDICTED: Glycine max probably inactive leucine-rich repeat receptor-like protein kinase IMK2-like (LOC100811174), mRNA	K20359//PRA1 family protein 1;K20718//LRR receptor-like serine/threonine-protein kinase ERECTA [EC:2.7.11.1]+ko04016//MAPK signaling pathway - plant	XP_015944211.1|1.1e-304|probable leucine-rich repeat receptor-like protein kinase IMK3 [Arachis duranensis]
arahy.1B50KW.1	2220	60.8	57.06	60.04	24.22	27.72	25.65	1.19564	0	0			K03260//translation initiation factor 4G+ko03013//RNA transport	XP_015933011.1|2.0e-37|UPF0057 membrane protein At4g30660 [Arachis duranensis]	GO:0031224//intrinsic component of membrane;GO:0016021//integral component of membrane;GO:0044425//membrane part;GO:0016020//membrane;
arahy.1B5LVB.1	2841	0.84	1.58	2	5.2	4.4	4.91	-1.71811	6.01068e-28	4.48795e-28			K14611//solute carrier family 23 (nucleobase transporter), member 1/2	XP_020983522.1|3.8e-84|uncharacterized protein LOC107458822 isoform X2 [Arachis duranensis]
arahy.1B7IGJ.1	2673	1.34	1.07	1.59	0.38	0.24	0.42	1.93857	1.42763e-21	1.25513e-21	WRKY		K18835//WRKY transcription factor 2+ko04626//Plant-pathogen interaction;K18834//WRKY transcription factor 1+ko04626//Plant-pathogen interaction	XP_020959602.1|2.0e-226|probable WRKY transcription factor 47 isoform X1 [Arachis ipaensis]
arahy.1BI25S.1	674	5.28	3.91	5.46	2.36	1.17	1.17	1.64185	1.16378e-14	1.28067e-14			K07466//replication factor A1+ko03420//Nucleotide excision repair+ko03030//DNA replication+ko03440//Homologous recombination+ko03430//Mismatch repair	XP_015935667.1|2.9e-43|uncharacterized protein LOC107461640 isoform X2 [Arachis duranensis]
arahy.1BNP0N.1	1440	10.19	9.97	8.19	35.24	32.29	34.15	-1.84323	5.68329e-63	2.40956e-63				XP_016194476.1|5.2e-59|light-harvesting complex-like protein OHP1, chloroplastic [Arachis ipaensis]
arahy.1BS0HC.1	1076	3.23	3.52	2.47	19.91	25.51	21.97	-2.87014	1.7536e-161	3.34134e-162			K09511//DnaJ homolog subfamily B member 5;K09518//DnaJ homolog subfamily B member 12+ko04141//Protein processing in endoplasmic reticulum	XP_015937561.1|5.0e-155|meiotically up-regulated gene 184 protein [Arachis duranensis]
arahy.1BU1FJ.3	9424	6.38	6.21	6.05	21.01	19.44	19.95	-1.69661	0	0			K01872//alanyl-tRNA synthetase [EC:6.1.1.7]+ko00970//Aminoacyl-tRNA biosynthesis;K01872//alanyl-tRNA synthetase [EC:6.1.1.7]+ko00970//Aminoacyl-tRNA biosynthesis	XP_016202441.1|1.4e-07|uncharacterized protein LOC107643342 isoform X2 [Arachis ipaensis]	GO:0006396//RNA processing;GO:0034645//cellular macromolecule biosynthetic process;GO:0043038//amino acid activation;GO:0044237//cellular metabolic process;GO:0043412//macromolecule modification;GO:0006518//peptide metabolic process;GO:0046483//heterocycle metabolic process;GO:0043436//oxoacid metabolic process;GO:0009451//RNA modification;GO:0006520//cellular amino acid metabolic process;GO:0006…
arahy.1BW3L6.1	737	32.8	37.16	34.21	118.63	123.98	122.59	-1.81065	1.42238e-303	1.49219e-304			K00366//ferredoxin-nitrite reductase [EC:1.7.7.1]+ko00910//Nitrogen metabolism	XP_025696185.1|2.0e-93|uncharacterized protein LOC112797457 [Arachis hypogaea]	GO:0044425//membrane part;GO:0016021//integral component of membrane;GO:0016020//membrane;GO:0031224//intrinsic component of membrane;GO:0046872//metal ion binding;GO:0005506//iron ion binding;GO:0043167//ion binding;GO:0043169//cation binding;GO:0005488//binding;GO:0046914//transition metal ion binding;
arahy.1C185Z.2	11738	0.65	0.65	1.03	0.37	0.27	0.47	1.23153	4.73706e-10	6.37958e-10		Arachis hypogaea clone AHF-303L13 NBS-LRR gene cluster, complete sequence.	K22038//volume-regulated anion channel;K22038//volume-regulated anion channel	XP_025649470.1|5.6e-271|TMV resistance protein N-like [Arachis hypogaea]
arahy.1C4B0A.1	2805	0.52	0.53	0.88	0.18	0.36	0.25	1.29892	1.90818e-05	3.44711e-05	bHLH		K18485//myogenic factor 6;K20558//transcription factor SPEECHLESS+ko04016//MAPK signaling pathway - plant	XP_016177314.1|1.2e-169|transcription factor bHLH96 [Arachis ipaensis]	GO:0005515//protein binding;GO:0046983//protein dimerization activity;GO:0005488//binding;
arahy.1C5HJI.1	625	3.86	3.34	2.81	10.34	7.79	7.93	-1.38173	2.84571e-08	4.22509e-08			K00791//tRNA dimethylallyltransferase [EC:2.5.1.75]+ko00908//Zeatin biosynthesis+ko01100//Metabolic pathways+ko01110//Biosynthesis of secondary metabolites	XP_016187554.1|8.6e-34|tRNA dimethylallyltransferase 2 [Arachis ipaensis]	GO:0044238//primary metabolic process;GO:0010467//gene expression;GO:0006139//nucleobase-containing compound metabolic process;GO:0090304//nucleic acid metabolic process;GO:0016070//RNA metabolic process;GO:0006399//tRNA metabolic process;GO:0008152//metabolic process;GO:0034660//ncRNA metabolic process;GO:0071704//organic substance metabolic process;GO:0044237//cellular metabolic process;GO:0006…
arahy.1CD59K.1	4439	0.13	0.11	0.02	0	0	0	4.47658	0.000316168	0.000642945			K15502//serine/threonine-protein phosphatase 6 regulatory ankyrin repeat subunit A;K15503//serine/threonine-protein phosphatase 6 regulatory ankyrin repeat subunit B	XP_004486074.1|9.6e-260|uncharacterized protein LOC101501840 isoform X2 [Cicer arietinum]	GO:0016021//integral component of membrane;GO:0016020//membrane;GO:0031224//intrinsic component of membrane;GO:0044425//membrane part;
arahy.1CM75D.1	771	0.34	0	0	4.84	5.39	7.41	-5.70251	1.88755e-16	1.94878e-16			K00679//phospholipid:diacylglycerol acyltransferase [EC:2.3.1.158]+ko01100//Metabolic pathways+ko00561//Glycerolipid metabolism	XP_016166918.1|3.6e-31|GDSL esterase/lipase At4g26790 isoform X1 [Arachis ipaensis]
arahy.1CXI4Z.1	2197	120.77	123.78	118.29	360.73	362.61	383.94	-1.62832	0	0			K09699//2-oxoisovalerate dehydrogenase E2 component (dihydrolipoyl transacylase) [EC:2.3.1.168]+ko00280//Valine, leucine and isoleucine degradation+ko00640//Propanoate metabolism+ko01100//Metabolic pathways+ko01110//Biosynthesis of secondary metabolites;K00655//1-acyl-sn-glycerol-3-phosphate acyltransferase [EC:2.3.1.51]+ko01100//Metabolic pathways+ko01110//Biosynthesis of secondary metabolites+k…	XP_020989883.1|7.4e-127|multiple organellar RNA editing factor 9, chloroplastic [Arachis duranensis]	GO:0044238//primary metabolic process;GO:0016553//base conversion or substitution editing;GO:0016554//cytidine to uridine editing;GO:0006139//nucleobase-containing compound metabolic process;GO:0008152//metabolic process;GO:0043170//macromolecule metabolic process;GO:0046483//heterocycle metabolic process;GO:0043412//macromolecule modification;GO:1901360//organic cyclic compound metabolic process…
arahy.1D4W9H.1	2771	1.63	2.57	1.68	0.4	0.26	0.33	2.56346	2.63437e-42	1.49201e-42	WRKY		K12835//ATP-dependent RNA helicase DDX42 [EC:3.6.4.13]+ko03040//Spliceosome;K13424//WRKY transcription factor 33+ko04016//MAPK signaling pathway - plant+ko04626//Plant-pathogen interaction	XP_016190524.1|3.5e-210|probable WRKY transcription factor 71 [Arachis ipaensis]	GO:0043231//intracellular membrane-bounded organelle;GO:0044464//cell part;GO:0043227//membrane-bounded organelle;GO:0005622//intracellular;GO:0005623//cell;GO:0044424//intracellular part;GO:0043226//organelle;GO:0005634//nucleus;GO:0043229//intracellular organelle;GO:1901363//heterocyclic compound binding;GO:0003700//DNA binding transcription factor activity;GO:0097159//organic cyclic compound b…
arahy.1D6R9Y.1	5069	0.58	1.24	0.64	2.28	2.19	1.84	-1.3691	3.22258e-14	3.60492e-14	bZIP		K09060//plant G-box-binding factor;K09060//plant G-box-binding factor	XP_025625008.1|1.2e-171|G-box-binding factor 1-like isoform X2 [Arachis hypogaea]
arahy.1DD10A.1	5893	8.51	7.74	8.52	27.52	27.72	26.71	-1.7273	9.49614e-211	1.42443e-211			K00891//shikimate kinase [EC:2.7.1.71]+ko01230//Biosynthesis of amino acids+ko01100//Metabolic pathways+ko01110//Biosynthesis of secondary metabolites+ko00400//Phenylalanine, tyrosine and tryptophan biosynthesis	XP_015949550.1|1.6e-157|probable inactive shikimate kinase like 1, chloroplastic isoform X1 [Arachis duranensis]
arahy.1DL5MS.1	9058	1.11	1.02	1.16	2.73	2.71	2.73	-1.31473	9.41778e-54	4.50597e-54		receptor-like kinase in flowers 1 (best arabidopsis hit)	K04733//interleukin-1 receptor-associated kinase 4 [EC:2.7.11.1];K14754//interferon-induced GTP-binding protein Mx1	XP_016191308.1|0.0e+00|probable LRR receptor-like serine/threonine-protein kinase RFK1 isoform X1 [Arachis ipaensis]
arahy.1DQJ64.1	2777	12.57	11.98	13.34	31.69	29.22	30.94	-1.27883	3.47471e-199	5.50126e-200			K17964//leucine-rich PPR motif-containing protein, mitochondrial;K17710//pentatricopeptide repeat domain-containing protein 1	XP_016167170.1|0.0e+00|pentatricopeptide repeat-containing protein At5g42310, mitochondrial isoform X1 [Arachis ipaensis]
arahy.1DT180.1	5750	0.16	0.16	0.29	7.79	8.09	8	-5.30528	9.20913e-210	1.38793e-210			K10526//OPC-8:0 CoA ligase 1 [EC:6.2.1.-]+ko00592//alpha-Linolenic acid metabolism+ko01100//Metabolic pathways+ko01110//Biosynthesis of secondary metabolites	XP_025624550.1|0.0e+00|4-coumarate--CoA ligase-like 9 isoform X2 [Arachis hypogaea]
arahy.1DU7LF.1	3851	1.08	1.4	0.92	3.74	3.75	2.55	-1.55569	1.31355e-36	8.24947e-37				XP_025612687.1|4.8e-219|nephrocystin-3-like [Arachis hypogaea]
arahy.1DZ6TK.1	4645	6.3	7.46	6.6	1.79	0.86	1.45	2.31304	2.37823e-64	9.92911e-65			K20802//(R)-mandelonitrile lyase [EC:4.1.2.10]+ko01110//Biosynthesis of secondary metabolites+ko00460//Cyanoamino acid metabolism	XP_025684996.1|3.2e-151|salicylic acid-binding protein 2-like isoform X1 [Arachis hypogaea]
arahy.1E12MN.1	9273	4.01	3.82	4.53	9.25	9.72	7.99	-1.12629	1.87881e-55	8.76471e-56			K08829//male germ cell-associated kinase [EC:2.7.11.22]	XP_025618256.1|2.1e-259|serine/threonine-protein kinase MHK-like [Arachis hypogaea]
arahy.1E8W48.1	6719	1.2	1.35	1.44	7.96	8.49	8.31	-2.63676	3.12955e-133	7.10053e-134			K00279//cytokinin dehydrogenase [EC:1.5.99.12]+ko00908//Zeatin biosynthesis	XP_016162855.1|1.2e-308|cytokinin dehydrogenase 7 isoform X1 [Arachis ipaensis]	GO:0042445//hormone metabolic process;GO:0065008//regulation of biological quality;GO:0010817//regulation of hormone levels;GO:0009987//cellular process;GO:0044237//cellular metabolic process;GO:0009308//amine metabolic process;GO:0006725//cellular aromatic compound metabolic process;GO:0008152//metabolic process;GO:0034754//cellular hormone metabolic process;GO:0006807//nitrogen compound metabol…
arahy.1E9HF3.1	3411	0.67	0.64	0.61	0.25	0.26	0.2	1.43567	6.22094e-07	1.00465e-06			K04733//interleukin-1 receptor-associated kinase 4 [EC:2.7.11.1]	XP_016177086.1|2.8e-261|putative receptor-like protein kinase At1g72540 [Arachis ipaensis]	GO:0003824//catalytic activity;GO:0140096//catalytic activity, acting on a protein;GO:0004672//protein kinase activity;GO:0004674//protein serine/threonine kinase activity;GO:1901265//nucleoside phosphate binding;GO:0043167//ion binding;GO:0097367//carbohydrate derivative binding;GO:0000166//nucleotide binding;GO:0017076//purine nucleotide binding;GO:0030554//adenyl nucleotide binding;GO:0032555/…
arahy.1ED5VS.1	3270	3.01	3.62	3.4	15.75	16.37	16.02	-2.26371	4.34572e-187	7.25116e-188			K01381//saccharopepsin [EC:3.4.23.25]	XP_025696372.1|2.3e-178|uncharacterized protein LOC112797575 isoform X1 [Arachis hypogaea]
arahy.1EF43V.1	3625	18.45	17.96	19.17	52.86	54.78	54.86	-1.54896	3.39681e-268	4.01774e-269				XP_015932276.1|2.2e-135|protein Iojap, chloroplastic [Arachis duranensis]	GO:0044425//membrane part;GO:0009507//chloroplast;GO:0005623//cell;GO:0016021//integral component of membrane;GO:0009536//plastid;GO:0043226//organelle;GO:0044464//cell part;GO:0043231//intracellular membrane-bounded organelle;GO:0043229//intracellular organelle;GO:0043227//membrane-bounded organelle;GO:0005737//cytoplasm;GO:0016020//membrane;GO:0044444//cytoplasmic part;GO:0031224//intrinsic com…
arahy.1EF81S.1	3799	51.66	52.15	51.97	18.97	19.36	18.72	1.44814	0	0		TSA: Lactuca sativa Letassy_X1_5504 mRNA sequence	K03695//ATP-dependent Clp protease ATP-binding subunit ClpB;K08332//vacuolar protein 8	XP_015972067.1|5.7e-280|U-box domain-containing protein 7 [Arachis duranensis]	GO:0016740//transferase activity;GO:0016877//ligase activity, forming carbon-sulfur bonds;GO:0008641//ubiquitin-like modifier activating enzyme activity;GO:0016874//ligase activity;GO:0003824//catalytic activity;GO:0016746//transferase activity, transferring acyl groups;GO:0004839//ubiquitin activating enzyme activity;
arahy.1EJ222.1	1053	34.62	33.28	38.15	17.61	14.64	15.4	1.15329	9.98195e-99	2.95414e-99			K21952//CASK-interacting protein	XP_025662997.1|3.3e-207|vegetative cell wall protein gp1-like [Arachis hypogaea]
arahy.1EJ7KK.1	4519	5.36	4.43	5.24	12.66	14.37	12.74	-1.40575	8.58282e-109	2.33008e-109			K01883//cysteinyl-tRNA synthetase [EC:6.1.1.16]+ko00970//Aminoacyl-tRNA biosynthesis	XP_025615749.1|0.0e+00|cysteine--tRNA ligase, chloroplastic/mitochondrial-like isoform X1 [Arachis hypogaea]	GO:1901564//organonitrogen compound metabolic process;GO:0044271//cellular nitrogen compound biosynthetic process;GO:0043604//amide biosynthetic process;GO:0046483//heterocycle metabolic process;GO:0006418//tRNA aminoacylation for protein translation;GO:0006399//tRNA metabolic process;GO:0044281//small molecule metabolic process;GO:0044260//cellular macromolecule metabolic process;GO:0090304//nuc…
arahy.1EL4AZ.1	3495	1.45	1.38	1.38	3.51	3.59	2.83	-1.23674	2.36327e-11	2.99109e-11			K23025//H+-translocating diphosphatase [EC:7.1.3.1]	XP_020996233.1|2.1e-62|pyrophosphate-energized membrane proton pump 2 [Arachis duranensis]
arahy.1EL8LN.2	3381	1.64	1.77	2.04	4.16	3.62	3.67	-1.0709	5.5723e-12	6.84216e-12				XP_016183799.1|1.3e-82|uncharacterized protein LOC107625627 [Arachis ipaensis]
arahy.1EP8UK.1	678	2.95	2.09	3.06	0.29	0.28	0.13	3.53936	4.86499e-21	4.3332e-21		Hordeum vulgare subsp. vulgare mRNA for predicted protein, complete cds, clone: NIASHv2094G16	K04733//interleukin-1 receptor-associated kinase 4 [EC:2.7.11.1]	XP_016189560.1|8.2e-135|protein P21 [Arachis ipaensis]
arahy.1EPI1N.1	7092	0.18	0.23	0.17	0.55	0.76	0.81	-1.87383	3.79142e-20	3.46624e-20		disease resistance protein (TIR-NBS-LRR class), putative (best arabidopsis hit)	K22038//volume-regulated anion channel	XP_025653362.1|0.0e+00|TMV resistance protein N-like [Arachis hypogaea]
arahy.1ES6B1.2	2151	0.8	1.58	1.37	4.29	2.24	2.86	-1.30182	2.5463e-05	4.65256e-05				XP_025646647.1|1.2e-31|uncharacterized protein LOC112741764 isoform X1 [Arachis hypogaea]
arahy.1EW4X0.1	3414	5.68	5.37	5.35	12.76	12.92	12.66	-1.22574	3.87844e-113	1.01679e-113				XP_016171090.1|1.7e-306|uncharacterized protein LOC107613550 isoform X1 [Arachis ipaensis]
arahy.1EXE5V.1	6630	0.79	0.73	1.02	0.18	0.32	0.52	1.31981	5.93235e-08	8.96483e-08			K04450//cyclic AMP-dependent transcription factor ATF-2;K13448//calcium-binding protein CML+ko04626//Plant-pathogen interaction	XP_015945877.1|2.9e-181|basic leucine zipper 9 [Arachis duranensis]
arahy.1F2VQA.2	5307	5.21	5.89	4.96	19.22	21.66	22.72	-1.98735	1.50371e-248	1.90478e-249			K03979//GTPase [EC:3.6.5.-];K03979//GTPase [EC:3.6.5.-]	XP_015969665.1|1.2e-276|probable GTP-binding protein OBGC2 [Arachis duranensis]
arahy.1F46YP.1	4905	11.06	11.11	11.97	4.58	3.87	3.28	1.53585	8.57916e-127	2.03436e-127		PREDICTED: Glycine max probable LRR receptor-like serine	K20718//LRR receptor-like serine/threonine-protein kinase ERECTA [EC:2.7.11.1]+ko04016//MAPK signaling pathway - plant;K20718//LRR receptor-like serine/threonine-protein kinase ERECTA [EC:2.7.11.1]+ko04016//MAPK signaling pathway - plant	XP_025699171.1|0.0e+00|probable LRR receptor-like serine/threonine-protein kinase At1g14390 [Arachis hypogaea]	GO:0006468//protein phosphorylation;GO:0044267//cellular protein metabolic process;GO:0006796//phosphate-containing compound metabolic process;GO:0036211//protein modification process;GO:1901564//organonitrogen compound metabolic process;GO:0016310//phosphorylation;GO:0043412//macromolecule modification;GO:0006793//phosphorus metabolic process;GO:0044260//cellular macromolecule metabolic process;…
arahy.1F4W04.2	2068	1.05	1.03	1.35	2.02	3.16	2.94	-1.23831	3.05109e-11	3.88029e-11				XP_025702273.1|2.2e-146|MRN complex-interacting protein-like [Arachis hypogaea]
arahy.1F4W0S.1	2097	2.14	1.7	2.43	4.08	5.06	5.28	-1.20433	3.2518e-11	4.14273e-11			K22698//protein SEY1 [EC:3.6.5.-]	XP_025671606.1|1.9e-25|protein ROOT HAIR DEFECTIVE 3-like [Arachis hypogaea]
arahy.1F61Q2.2	7356	1.23	1.44	1.5	0.23	0.37	0.38	2.07975	2.22169e-16	2.30008e-16			K18643//katanin p80 WD40 repeat-containing subunit B1;K03676//glutaredoxin 3;K18643//katanin p80 WD40 repeat-containing subunit B1;K03676//glutaredoxin 3	XP_016177239.1|2.3e-162|uncharacterized protein LOC107619456 isoform X5 [Arachis ipaensis]
arahy.1FAI2T.1	8340	0.23	0.23	0.23	0.09	0.07	0	2.16518	1.93945e-05	3.5056e-05			K21435//ankyrin repeat domain-containing protein 6;K15502//serine/threonine-protein phosphatase 6 regulatory ankyrin repeat subunit A	XP_020965888.1|3.6e-188|ankyrin repeat-containing protein BDA1-like isoform X1 [Arachis ipaensis]
arahy.1FMC3R.1	2717	11.98	12.01	12.69	38.61	37.44	39.54	-1.65711	0	0			K15397//3-ketoacyl-CoA synthase [EC:2.3.1.199]+ko01100//Metabolic pathways+ko01110//Biosynthesis of secondary metabolites+ko00062//Fatty acid elongation	XP_017413435.1|2.6e-271|PREDICTED: 3-ketoacyl-CoA synthase 11 [Vigna angularis]	GO:0019752//carboxylic acid metabolic process;GO:0008152//metabolic process;GO:0044238//primary metabolic process;GO:0006082//organic acid metabolic process;GO:0046394//carboxylic acid biosynthetic process;GO:0032787//monocarboxylic acid metabolic process;GO:0072330//monocarboxylic acid biosynthetic process;GO:0006631//fatty acid metabolic process;GO:0006629//lipid metabolic process;GO:1901576//o…
arahy.1FPN7V.1	6456	38.1	36.36	36.74	17.9	18.96	18.4	1.00746	5.37502e-131	1.23978e-131			K01761//methionine-gamma-lyase [EC:4.4.1.11]+ko00450//Selenocompound metabolism+ko00270//Cysteine and methionine metabolism	XP_027367088.1|1.9e-209|methionine gamma-lyase-like [Abrus precatorius]	GO:0006082//organic acid metabolic process;GO:0019752//carboxylic acid metabolic process;GO:0071704//organic substance metabolic process;GO:0000096//sulfur amino acid metabolic process;GO:0044283//small molecule biosynthetic process;GO:0046394//carboxylic acid biosynthetic process;GO:0000097//sulfur amino acid biosynthetic process;GO:0044281//small molecule metabolic process;GO:0019344//cysteine …
arahy.1FS32P.1	2929	15.34	13.48	13.98	2.68	2.22	2.34	2.56329	8.99071e-173	1.61783e-173			K02184//formin 2	RHN81975.1|8.9e-33|putative leucine-rich repeat-containing, plant-type, leucine-rich repeat domain, L [Medicago truncatula]	GO:0019219//regulation of nucleobase-containing compound metabolic process;GO:0006355//regulation of transcription, DNA-templated;GO:0060255//regulation of macromolecule metabolic process;GO:0050794//regulation of cellular process;GO:0051171//regulation of nitrogen compound metabolic process;GO:0031326//regulation of cellular biosynthetic process;GO:0045892//negative regulation of transcription, …
arahy.1FYE2A.1	816	23.36	22.71	22.71	10.67	10.26	10.85	1.11229	2.80756e-47	1.46829e-47			K13420//LRR receptor-like serine/threonine-protein kinase FLS2 [EC:2.7.11.1]+ko04016//MAPK signaling pathway - plant+ko04626//Plant-pathogen interaction	XP_027361061.1|4.4e-119|receptor-like protein 44 [Abrus precatorius]	GO:0016020//membrane;GO:0031224//intrinsic component of membrane;GO:0044425//membrane part;GO:0016021//integral component of membrane;GO:0016772//transferase activity, transferring phosphorus-containing groups;GO:0016301//kinase activity;GO:0003824//catalytic activity;GO:0016740//transferase activity;
arahy.1FYL8S.1	2495	0	0	0	0.14	0.27	0.29	-4.49139	0.000395494	0.00081257				XP_025621547.1|3.2e-37|uncharacterized protein LOC112712893 [Arachis hypogaea]
arahy.1FZS4Y.1	710	0.33	1.08	1.29	3.55	3.12	5.66	-2.19433	2.23193e-07	3.49318e-07			K10669//2'-phosphotransferase [EC:2.7.1.160]	XP_025657362.1|4.7e-37|uncharacterized protein LOC112752900 [Arachis hypogaea]
arahy.1G0QID.1	2374	0.44	0.46	0.81	0.41	0.12	0.1	1.46714	1.40515e-06	2.32211e-06			K08150//MFS transporter, SP family, solute carrier family 2 (myo-inositol transporter), member 13	XP_025611913.1|0.0e+00|inositol transporter 4-like [Arachis hypogaea]
arahy.1G1YD8.2	6611	3.8	4.47	3.59	8.54	9.48	9.69	-1.22806	2.95768e-72	1.1286e-72			K01930//folylpolyglutamate synthase [EC:6.3.2.17]+ko01100//Metabolic pathways+ko00790//Folate biosynthesis;K01930//folylpolyglutamate synthase [EC:6.3.2.17]+ko01100//Metabolic pathways+ko00790//Folate biosynthesis	XP_016190195.1|0.0e+00|folylpolyglutamate synthase isoform X2 [Arachis ipaensis]
arahy.1G2EUX.1	3323	1.83	1.59	1.83	0.47	0.5	0.75	1.61047	4.16045e-15	4.50492e-15			K00512//steroid 17alpha-monooxygenase / 17alpha-hydroxyprogesterone deacetylase [EC:1.14.14.19 1.14.14.32]+ko01100//Metabolic pathways;K20556//cytochrome P450 family 76 subfamily C	XP_025677254.1|6.4e-293|geraniol 8-hydroxylase-like [Arachis hypogaea]
arahy.1G3KFZ.1	3912	0.03	0.1	0.05	0.22	0.4	0.25	-2.27955	7.08624e-06	1.23491e-05			K08150//MFS transporter, SP family, solute carrier family 2 (myo-inositol transporter), member 13	XP_016191165.1|0.0e+00|probable inositol transporter 2 [Arachis ipaensis]	GO:0044425//membrane part;GO:0031224//intrinsic component of membrane;GO:0016020//membrane;GO:0016021//integral component of membrane;GO:0005215//transporter activity;GO:0022857//transmembrane transporter activity;
arahy.1G50NI.1	3315	0.98	0.82	0.72	2.86	2.98	2.17	-1.66749	4.85544e-11	6.23165e-11		Leucine-rich repeat transmembrane protein kinase (best arabidopsis hit)	K13415//protein brassinosteroid insensitive 1 [EC:2.7.10.1 2.7.11.1]+ko04075//Plant hormone signal transduction	XP_015957956.1|4.3e-47|LRR receptor-like serine/threonine-protein kinase GSO1 [Arachis duranensis]
arahy.1G7GSU.1	1206	0.26	0.39	0.6	0	0.14	0.13	2.20116	4.75178e-05	8.89428e-05				XP_015937416.1|1.2e-240|uncharacterized protein LOC107463186 [Arachis duranensis]	GO:0016020//membrane;GO:0003824//catalytic activity;GO:0008194//UDP-glycosyltransferase activity;GO:0016740//transferase activity;GO:0008375//acetylglucosaminyltransferase activity;GO:0016757//transferase activity, transferring glycosyl groups;GO:0016758//transferase activity, transferring hexosyl groups;
arahy.1GC9V5.1	4247	0.09	0.23	0.18	0.34	0.59	0.59	-1.5962	9.79114e-08	1.49932e-07			K12812//ATP-dependent RNA helicase UAP56/SUB2 [EC:3.6.4.13]+ko03040//Spliceosome+ko03015//mRNA surveillance pathway+ko03013//RNA transport;K04733//interleukin-1 receptor-associated kinase 4 [EC:2.7.11.1];K18081//myotubularin-related protein 1/2 [EC:3.1.3.64 3.1.3.95]+ko01100//Metabolic pathways+ko04070//Phosphatidylinositol signaling system+ko00562//Inositol phosphate metabolism;K19307//25S rRNA …	XP_025604911.1|0.0e+00|uncharacterized protein LOC112696385 isoform X1 [Arachis hypogaea]
arahy.1GD9C0.1	2667	0.09	0	0	0.17	0.24	0.38	-3.22458	1.37258e-06	2.26741e-06			K19861//benzyl alcohol O-benzoyltransferase [EC:2.3.1.196 2.3.1.232]	XP_016207518.1|8.6e-272|benzyl alcohol O-benzoyltransferase-like [Arachis ipaensis]
arahy.1GIV4V.1	1075	0.06	0	0.06	0.68	0.14	0.2	-2.97875	0.000311256	0.000632303			K20729//protein EPIDERMAL PATTERNING FACTOR 1/2+ko04016//MAPK signaling pathway - plant	XP_013465067.1|7.1e-24|protein EPIDERMAL PATTERNING FACTOR 1 [Medicago truncatula]	GO:0007275//multicellular organism development;GO:0009888//tissue development;GO:0010374//stomatal complex development;GO:0048856//anatomical structure development;GO:0090558//plant epidermis development;GO:0032502//developmental process;GO:0009791//post-embryonic development;GO:0032501//multicellular organismal process;
arahy.1GK82V.1	2606	3.01	3.19	2.41	0.09	0.09	0.06	5.23445	1.06208e-73	3.9968e-74			K20617//cytochrome P450 family 71 subfamily A;K00512//steroid 17alpha-monooxygenase / 17alpha-hydroxyprogesterone deacetylase [EC:1.14.14.19 1.14.14.32]+ko01100//Metabolic pathways	XP_016168740.2|0.0e+00|cytochrome P450 71A1-like [Arachis ipaensis]
arahy.1GM637.1	1843	6.3	6.25	6.64	15.15	15.66	15.15	-1.26123	2.20419e-58	9.90951e-59				XP_025671157.1|4.4e-70|uncharacterized protein LOC112770895 [Arachis hypogaea]
arahy.1GPE0T.1	5515	0.45	0.32	0.33	0.77	0.67	0.8	-1.02984	9.95162e-06	1.75436e-05	NAC	NAC domain containing protein 17 (best arabidopsis hit)	K00521//ferric-chelate reductase [EC:1.16.1.7];K13126//polyadenylate-binding protein+ko03015//mRNA surveillance pathway+ko03018//RNA degradation+ko03013//RNA transport;K12862//pleiotropic regulator 1+ko03040//Spliceosome;K05941//glutathione gamma-glutamylcysteinyltransferase [EC:2.3.2.15]	XP_016166194.1|0.0e+00|NAC domain-containing protein 86-like [Arachis ipaensis]
arahy.1H33IB.1	2320	0.87	1.15	0.89	6.36	6.19	5.95	-2.67019	4.36171e-75	1.61781e-75			K15637//serine/threonine-protein phosphatase PGAM5 [EC:3.1.3.16]	XP_025621995.1|6.3e-161|probable 2-carboxy-D-arabinitol-1-phosphatase [Arachis hypogaea]	GO:0044464//cell part;GO:0005737//cytoplasm;GO:0005623//cell;GO:0005622//intracellular;GO:0044424//intracellular part;
arahy.1H6IZY.1	2467	7.39	7.54	7.35	14.07	14.37	14.65	-1.03413	6.79938e-23	5.77468e-23			K10357//myosin V	XP_025604149.1|8.4e-83|DNA ligase 1-like isoform X1 [Arachis hypogaea]
arahy.1H7D7B.1	1187	1.42	1.98	2.68	1.2	0	0.71	1.67243	4.87768e-06	8.40349e-06			K20887//xyloglucan glycosyltransferase 4 [EC:2.4.1.-]	XP_016173373.1|8.7e-30|gibberellin-regulated protein 11 [Arachis ipaensis]
arahy.1HB21V.1	1190	0.15	0.15	0.23	1.53	0.74	1.69	-2.91562	2.51704e-10	3.34451e-10			K01661//naphthoate synthase [EC:4.1.3.36]+ko00130//Ubiquinone and other terpenoid-quinone biosynthesis+ko01100//Metabolic pathways+ko01110//Biosynthesis of secondary metabolites	XP_016165606.2|7.5e-70|1,4-dihydroxy-2-naphthoyl-CoA synthase, peroxisomal-like isoform X1 [Arachis ipaensis]
arahy.1HB2SZ.1	5648	0.84	0.45	0.66	1	2.34	1.42	-1.28858	5.14012e-22	4.46528e-22			K21249//UV radiation resistance-associated gene protein	XP_025649234.1|1.5e-151|uncharacterized protein LOC112743996 [Arachis hypogaea]
arahy.1HBP31.1	4180	151.74	152.28	152.35	58.83	57.87	57.84	1.38552	0	0		STRUBBELIG-receptor family 8 (best arabidopsis hit); STRUBBELIG-RECEPTOR FAMILY 7 precursor, putative, expressed (best rice hit)	K07375//tubulin beta+ko04145//Phagosome	XP_016204804.1|3.1e-271|tubulin beta chain [Arachis ipaensis]	GO:0007017//microtubule-based process;GO:0006996//organelle organization;GO:0007010//cytoskeleton organization;GO:0000278//mitotic cell cycle;GO:0007049//cell cycle;GO:0016043//cellular component organization;GO:0071840//cellular component organization or biogenesis;GO:0000226//microtubule cytoskeleton organization;GO:0009987//cellular process;GO:0044422//organelle part;GO:0044446//intracellular …
arahy.1HI5HP.2	5097	0.36	0.31	0.31	0.77	0.89	0.89	-1.38418	2.1392e-11	2.70244e-11				XP_025613750.1|2.0e-191|uncharacterized protein LOC112706580 [Arachis hypogaea]
arahy.1HJL67.1	1216	0	0	0	0.86	0.99	0.77	-5.19949	6.74191e-06	1.17356e-05			K03128//transcription initiation factor TFIID subunit 2+ko03022//Basal transcription factors	XP_020974501.1|1.7e-63|transcription initiation factor TFIID subunit 2 [Arachis ipaensis]
arahy.1HMN83.1	4177	1.63	1.31	1.6	3.87	3.66	3.59	-1.29847	1.13142e-33	7.50313e-34			K01082//3'(2'), 5'-bisphosphate nucleotidase [EC:3.1.3.7]+ko00920//Sulfur metabolism+ko01100//Metabolic pathways	XP_025682854.1|3.1e-270|PAP-specific phosphatase HAL2-like [Arachis hypogaea]
arahy.1HUL85.1	6783	0.22	0.1	0.19	0.04	0.1	0	1.91149	1.95091e-05	3.52777e-05			K17686//Cu+-exporting ATPase [EC:3.6.3.54]+ko04016//MAPK signaling pathway - plant	XP_025700018.1|0.0e+00|probable copper-transporting ATPase HMA5 [Arachis hypogaea]
arahy.1I50BY.1	1840	0.66	0.75	0.62	1.55	1.5	1.36	-1.11826	1.00037e-07	1.53245e-07			K21596//calmodulin-binding transcription activator;K11649//SWI/SNF related-matrix-associated actin-dependent regulator of chromatin subfamily C;K08955//ATP-dependent metalloprotease [EC:3.4.24.-]	XP_020978324.1|1.5e-251|F-box protein CPR30-like [Arachis ipaensis]
arahy.1I7GZ6.1	18909	21.15	21.78	22.72	45.98	48.24	47.49	-1.11091	0	0			K00284//glutamate synthase (ferredoxin) [EC:1.4.7.1]+ko00910//Nitrogen metabolism+ko00630//Glyoxylate and dicarboxylate metabolism;K00284//glutamate synthase (ferredoxin) [EC:1.4.7.1]+ko00910//Nitrogen metabolism+ko00630//Glyoxylate and dicarboxylate metabolism	XP_025660635.1|0.0e+00|ferredoxin-dependent glutamate synthase, chloroplastic-like [Arachis hypogaea]
arahy.1I7MJM.1	951	1.23	0.63	0.89	20.84	19.52	20.06	-4.46069	2.57003e-238	3.37799e-239				XP_016187298.1|9.3e-177|uncharacterized protein LOC107629111 [Arachis ipaensis]
arahy.1I8IFE.2	15803	0	0	0	1.42	0.81	1.09	-7.47734	9.53352e-21	8.55989e-21			K13356//alcohol-forming fatty acyl-CoA reductase [EC:1.2.1.84]+ko04146//Peroxisome+ko00073//Cutin, suberine and wax biosynthesis;K13356//alcohol-forming fatty acyl-CoA reductase [EC:1.2.1.84]+ko04146//Peroxisome+ko00073//Cutin, suberine and wax biosynthesis	XP_024631845.1|1.2e-119|alcohol-forming fatty acyl-CoA reductase isoform X2 [Medicago truncatula]	GO:0044238//primary metabolic process;GO:0008152//metabolic process;GO:0006629//lipid metabolic process;GO:0071704//organic substance metabolic process;GO:0102965//alcohol-forming fatty acyl-CoA reductase activity;GO:0080019//fatty-acyl-CoA reductase (alcohol-forming) activity;GO:0016491//oxidoreductase activity;GO:0016620//oxidoreductase activity, acting on the aldehyde or oxo group of donors, N…
arahy.1I9988.1	1287	1.22	1.49	1.81	4.48	4.9	4.57	-1.62807	3.7606e-25	3.00957e-25				XP_016179202.1|3.1e-110|uncharacterized protein LOC107621695 isoform X1 [Arachis ipaensis]
arahy.1I9D5I.1	3384	1.33	1.31	1.08	2.5	3.06	2.26	-1.07541	4.14531e-11	5.30403e-11			K06901//putative MFS transporter, AGZA family, xanthine/uracil permease;K05278//flavonol synthase [EC:1.14.20.6]+ko01100//Metabolic pathways+ko01110//Biosynthesis of secondary metabolites+ko00941//Flavonoid biosynthesis	XP_025656129.1|3.1e-198|2-oxoglutarate-Fe(II) type oxidoreductase hxnY-like isoform X1 [Arachis hypogaea]
arahy.1IB7AW.3	15467	16.72	16.25	16	43.07	40.39	41.88	-1.35707	0	0		pleiotropic drug resistance 12 (best arabidopsis hit)	K03798//cell division protease FtsH [EC:3.4.24.-];K03798//cell division protease FtsH [EC:3.4.24.-];K03798//cell division protease FtsH [EC:3.4.24.-]	XP_020983729.1|0.0e+00|ATP-dependent zinc metalloprotease FTSH 12, chloroplastic [Arachis duranensis]
arahy.1IC1A8.1	1988	1.92	1.68	2.25	5.77	4.65	4	-1.30175	2.67892e-14	2.98799e-14				XP_015964710.1|1.3e-30|stromal processing peptidase, chloroplastic [Arachis duranensis]	GO:0003824//catalytic activity;GO:0043167//ion binding;GO:0043169//cation binding;GO:0046872//metal ion binding;GO:0005488//binding;
arahy.1IJW0J.2	3546	19.19	20.9	18.05	3.8	2.78	3.13	2.57544	9.13171e-208	1.3886e-208			K23050//phenylcoumaran benzylic ether reductase [EC:1.3.1.-];K23050//phenylcoumaran benzylic ether reductase [EC:1.3.1.-]	XP_025615863.1|4.3e-184|isoeugenol synthase 1-like [Arachis hypogaea]
arahy.1IN0XH.1	2839	2.34	1.88	2.2	0.95	1.24	0.91	1.05132	1.94149e-10	2.56662e-10		PREDICTED: Vitis vinifera hypothetical protein LOC100250803 (LOC100250803), mRNA	K19039//E3 ubiquitin-protein ligase ATL7/58/59 [EC:2.3.2.27]	XP_016189369.1|4.1e-117|probable E3 ubiquitin-protein ligase RHA4A [Arachis ipaensis]	GO:0016020//membrane;GO:0044425//membrane part;GO:0031224//intrinsic component of membrane;GO:0016021//integral component of membrane;GO:0003824//catalytic activity;GO:0016874//ligase activity;
arahy.1IW9Y2.1	7313	1.55	1.54	1.67	0.68	0.57	0.83	1.18963	8.04166e-23	6.8429e-23			K01535//H+-transporting ATPase [EC:7.1.2.1]+ko00190//Oxidative phosphorylation	XP_016198151.1|0.0e+00|plasma membrane ATPase 4 [Arachis ipaensis]	GO:0034220//ion transmembrane transport;GO:0120029//hydrogen ion export across plasma membrane;GO:0140115//export across plasma membrane;GO:0006810//transport;GO:0051234//establishment of localization;GO:0006812//cation transport;GO:1902600//hydrogen ion transmembrane transport;GO:0055085//transmembrane transport;GO:0098655//cation transmembrane transport;GO:0015672//monovalent inorganic cation t…
arahy.1IX1EK.1	5020	11.99	12.38	11.33	26.7	30.6	26.87	-1.23927	2.12329e-202	3.31484e-203			K03686//molecular chaperone DnaJ;K03686//molecular chaperone DnaJ	XP_025622716.1|7.5e-254|chaperone protein dnaJ A6, chloroplastic-like [Arachis hypogaea]	GO:0009628//response to abiotic stimulus;GO:0006458//'de novo' protein folding;GO:0061077//chaperone-mediated protein folding;GO:0006950//response to stress;GO:0051085//chaperone cofactor-dependent protein refolding;GO:0009408//response to heat;GO:0009987//cellular process;GO:0050896//response to stimulus;GO:0051084//'de novo' posttranslational protein folding;GO:0009266//response to temperature …
arahy.1J3CUB.1	2190	1.23	1.08	0.96	2.14	3.01	2.89	-1.2972	3.08175e-15	3.322e-15			K13496//UDP-glucosyl transferase 73C [EC:2.4.1.-];K22771//flavonol-3-O-L-rhamnoside-7-O-glucosyltransferase [EC:2.4.1.-]+ko00944//Flavone and flavonol biosynthesis	XP_016181273.1|1.2e-234|UDP-glycosyltransferase 73C6-like [Arachis ipaensis]
arahy.1J3RWB.1	3713	2.9	2.85	2.87	6.2	5.71	5.69	-1.03125	4.50425e-20	4.13007e-20			K08488//syntaxin 7+ko04145//Phagosome+ko04130//SNARE interactions in vesicular transport	XP_025693289.1|1.0e-30|syntaxin-22-like [Arachis hypogaea]	GO:0006906//vesicle fusion;GO:0016043//cellular component organization;GO:0051649//establishment of localization in cell;GO:0140056//organelle localization by membrane tethering;GO:0071702//organic substance transport;GO:0061024//membrane organization;GO:0048278//vesicle docking;GO:0016192//vesicle-mediated transport;GO:0070727//cellular macromolecule localization;GO:0015031//protein transport;GO…
arahy.1J64TJ.1	648	2.95	2.91	2.57	0.04	0.04	0.09	5.60495	3.38567e-25	2.70494e-25				XP_016173540.1|5.8e-122|miraculin [Arachis ipaensis]
arahy.1J75DY.2	1158	0	0	0	0.54	0.35	0.68	-4.72262	0.000126993	0.000247529				RDX88195.1|1.4e-23|hypothetical protein CR513_30242, partial [Mucuna pruriens]	GO:0097159//organic cyclic compound binding;GO:0043167//ion binding;GO:0003676//nucleic acid binding;GO:1901363//heterocyclic compound binding;GO:0005488//binding;GO:0046914//transition metal ion binding;GO:0046872//metal ion binding;GO:0008270//zinc ion binding;GO:0043169//cation binding;
arahy.1J8Q1W.1	4045	0.9	1.29	1.24	0.39	0.28	0.54	1.48763	2.10693e-10	2.79027e-10	G2-like		K06236//collagen, type I, alpha+ko04933//AGE-RAGE signaling pathway in diabetic complications;K14491//two-component response regulator ARR-B family+ko04075//Plant hormone signal transduction	XP_025691838.1|1.2e-207|transcription repressor KAN1-like [Arachis hypogaea]	GO:0005634//nucleus;GO:0043231//intracellular membrane-bounded organelle;GO:0043229//intracellular organelle;GO:0005623//cell;GO:0044464//cell part;GO:0005622//intracellular;GO:0044424//intracellular part;GO:0043227//membrane-bounded organelle;GO:0043226//organelle;GO:0097159//organic cyclic compound binding;GO:0003677//DNA binding;GO:1901363//heterocyclic compound binding;GO:0003676//nucleic aci…
arahy.1JF53G.1	6561	5.31	6.28	5.92	19.13	19.2	20.2	-1.74237	6.07403e-285	6.75665e-286			K03327//multidrug resistance protein, MATE family	XP_016188975.1|8.0e-296|protein DETOXIFICATION 56 [Arachis ipaensis]	GO:0042221//response to chemical;GO:0042493//response to drug;GO:0051234//establishment of localization;GO:0055085//transmembrane transport;GO:0051179//localization;GO:0006855//drug transmembrane transport;GO:0006810//transport;GO:0050896//response to stimulus;GO:0015893//drug transport;GO:0044425//membrane part;GO:0016020//membrane;GO:0016021//integral component of membrane;GO:0031224//intrinsic…
arahy.1JMX4I.1	2803	4.4	4.4	5.94	15.16	16.35	15.09	-1.6615	8.18095e-78	2.94598e-78			K03794//sirohydrochlorin ferrochelatase [EC:4.99.1.4]+ko00860//Porphyrin and chlorophyll metabolism+ko01100//Metabolic pathways+ko01110//Biosynthesis of secondary metabolites	XP_016203899.1|1.3e-94|sirohydrochlorin ferrochelatase, chloroplastic isoform X1 [Arachis ipaensis]
arahy.1K1DUM.1	928	5.5	6.06	5.33	0	0.78	0.15	4.18511	1.45879e-55	6.79597e-56			K16569//gamma-tubulin complex component 2	XP_015968560.1|2.7e-97|uncharacterized protein LOC107492099 [Arachis duranensis]	GO:0016020//membrane;GO:0044425//membrane part;GO:0016021//integral component of membrane;GO:0031224//intrinsic component of membrane;
arahy.1K1ZSN.1	5296	3.7	3.7	3.63	7.97	7.23	7.11	-1.01823	1.58588e-46	8.39417e-47			K04569//copper chaperone for superoxide dismutase	XP_025628219.1|1.7e-178|copper chaperone for superoxide dismutase, chloroplastic/cytosolic-like isoform X2 [Arachis hypogaea]
arahy.1K25L2.1	3361	5.45	5.25	5.14	15.23	14.58	14.19	-1.47443	1.32685e-73	4.99981e-74			K10878//meiotic recombination protein SPO11;K15717//prostamide/prostaglandin F2alpha synthase [EC:1.11.1.20]+ko00590//Arachidonic acid metabolism+ko01100//Metabolic pathways	XP_016186283.1|1.0e-146|thioredoxin-like protein AAED1, chloroplastic [Arachis ipaensis]	GO:0055114//oxidation-reduction process;GO:0008152//metabolic process;
arahy.1K4FZB.1	3056	1.29	1.92	1.53	0.4	0.36	0.45	1.97327	5.93995e-28	4.4343e-28				XP_025637754.1|0.0e+00|BTB/POZ domain-containing protein At2g13690-like [Arachis hypogaea]
arahy.1K9JH7.1	6997	8.42	8.76	8.32	19.62	20.78	21.53	-1.2819	6.86933e-109	1.86343e-109			K00791//tRNA dimethylallyltransferase [EC:2.5.1.75]+ko00908//Zeatin biosynthesis+ko01100//Metabolic pathways+ko01110//Biosynthesis of secondary metabolites	XP_016171238.1|3.5e-264|tRNA dimethylallyltransferase 9 isoform X1 [Arachis ipaensis]	GO:0006807//nitrogen compound metabolic process;GO:0044237//cellular metabolic process;GO:0006139//nucleobase-containing compound metabolic process;GO:0090304//nucleic acid metabolic process;GO:0044238//primary metabolic process;GO:1901360//organic cyclic compound metabolic process;GO:0008152//metabolic process;GO:0043170//macromolecule metabolic process;GO:0010467//gene expression;GO:0034660//nc…
arahy.1KA2VU.1	1023	6.24	6.54	5.47	13.04	13.41	12.81	-1.105	2.56443e-34	1.67747e-34		Triticum aestivum cDNA, clone: WT012_K21, cultivar: Chinese Spring	K22312//hydroxyjasmonate sulfotransferase [EC:2.8.2.39]	XP_025693681.1|5.8e-201|cytosolic sulfotransferase 12-like [Arachis hypogaea]	GO:0003824//catalytic activity;GO:0016787//hydrolase activity;GO:0016740//transferase activity;GO:0008146//sulfotransferase activity;GO:0016782//transferase activity, transferring sulfur-containing groups;
arahy.1KF5C4.1	1685	0.23	0.15	0.26	1.2	0.78	1.13	-2.28277	1.02214e-09	1.39902e-09			K21596//calmodulin-binding transcription activator;K11649//SWI/SNF related-matrix-associated actin-dependent regulator of chromatin subfamily C;K08955//ATP-dependent metalloprotease [EC:3.4.24.-];K04079//molecular chaperone HtpG+ko04141//Protein processing in endoplasmic reticulum+ko04626//Plant-pathogen interaction;K17302//coatomer subunit beta'	XP_015962234.1|4.2e-189|F-box protein CPR30-like [Arachis duranensis]
arahy.1KM4NQ.1	1662	8.42	8.92	8.32	1.68	1.28	1.45	2.53946	8.63846e-103	2.46253e-103	MYB	disease resistance protein (TIR-NBS-LRR class), putative (best arabidopsis hit)	K09422//transcription factor MYB, plant	XP_016184558.1|3.7e-188|transcription factor MYB74 isoform X3 [Arachis ipaensis]
arahy.1KUK4G.1	5198	1.28	1.15	1.59	3.33	3.61	3.6	-1.39173	1.92592e-32	1.30843e-32			K09835//prolycopene isomerase [EC:5.2.1.13]+ko00906//Carotenoid biosynthesis+ko01100//Metabolic pathways+ko01110//Biosynthesis of secondary metabolites	XP_014623732.1|1.3e-251|prolycopene isomerase, chloroplastic isoform X2 [Glycine max]	GO:0006721//terpenoid metabolic process;GO:0016108//tetraterpenoid metabolic process;GO:0016114//terpenoid biosynthetic process;GO:0071704//organic substance metabolic process;GO:1901576//organic substance biosynthetic process;GO:0009987//cellular process;GO:0008152//metabolic process;GO:0008610//lipid biosynthetic process;GO:0016109//tetraterpenoid biosynthetic process;GO:0044255//cellular lipid…
arahy.1KZS2F.1	587	5.34	5.59	3.55	1.56	0	0.31	2.95789	1.39439e-09	1.92409e-09				ONI04715.1|2.3e-08|hypothetical protein PRUPE_6G336000 [Prunus persica]
arahy.1L1IBW.1	3297	0.37	0.46	0.33	1.94	1.66	1.52	-2.13346	1.58311e-22	1.35804e-22			K00512//steroid 17alpha-monooxygenase / 17alpha-hydroxyprogesterone deacetylase [EC:1.14.14.19 1.14.14.32]+ko01100//Metabolic pathways	XP_025690073.1|9.1e-285|cytochrome P450 71A25-like [Arachis hypogaea]
arahy.1L371M.1	2039	0.32	0.24	0.21	1.67	1.18	1.05	-2.34773	9.24242e-13	1.09891e-12				XP_014490282.1|9.2e-25|protein LITTLE ZIPPER 2 [Vigna radiata var. radiata]
arahy.1L4TQ6.1	303	2.44	2.28	2.24	5.18	5.33	4.07	-1.06832	8.35414e-05	0.0001599				XP_020994566.1|4.3e-43|uncharacterized protein LOC110279392 [Arachis duranensis]	GO:0016020//membrane;GO:0016021//integral component of membrane;GO:0031224//intrinsic component of membrane;GO:0044425//membrane part;
arahy.1L5EDD.1	4576	1.29	1.72	1.46	0.38	0.3	0.3	2.19439	2.91965e-28	2.16525e-28			K14794//ribosomal RNA-processing protein 12	XP_025701672.1|2.5e-304|protein NUCLEAR FUSION DEFECTIVE 4-like [Arachis hypogaea]	GO:0051234//establishment of localization;GO:0051179//localization;GO:0006810//transport;GO:0055085//transmembrane transport;GO:0031224//intrinsic component of membrane;GO:0044425//membrane part;GO:0016021//integral component of membrane;GO:0016020//membrane;
arahy.1L678P.2	9342	3.36	3.38	3.46	10.82	10.84	11.35	-1.58969	1.11132e-116	2.84076e-117			K00284//glutamate synthase (ferredoxin) [EC:1.4.7.1]+ko00910//Nitrogen metabolism+ko00630//Glyoxylate and dicarboxylate metabolism	XP_016170042.1|1.5e-101|uncharacterized protein LOC107612805 isoform X1 [Arachis ipaensis]
arahy.1L70FA.1	5905	99.06	104.4	101.44	20.76	20.89	20.77	2.28728	0	0			K22683//aspartyl protease family protein [EC:3.4.23.-]	XP_025631708.1|8.3e-275|aspartyl protease family protein 2-like [Arachis hypogaea]	GO:0008152//metabolic process;GO:0043170//macromolecule metabolic process;GO:0009057//macromolecule catabolic process;GO:0044238//primary metabolic process;GO:0030163//protein catabolic process;GO:1901565//organonitrogen compound catabolic process;GO:0019538//protein metabolic process;GO:0006807//nitrogen compound metabolic process;GO:0006508//proteolysis;GO:0009056//catabolic process;GO:1901575/…
arahy.1LF0YV.5	8225	2.34	2.28	2.49	0.85	0.68	0.93	1.5305	5.12479e-29	3.7463e-29			K21989//calcium permeable stress-gated cation channel;K21989//calcium permeable stress-gated cation channel;K21989//calcium permeable stress-gated cation channel;K21989//calcium permeable stress-gated cation channel;K21989//calcium permeable stress-gated cation channel	XP_016162966.1|0.0e+00|CSC1-like protein RXW8 [Arachis ipaensis]
arahy.1LFA9Y.1	1628	1.7	0.99	0.96	0.16	0.21	0	3.28386	9.52647e-21	8.5528e-21			K13496//UDP-glucosyl transferase 73C [EC:2.4.1.-]	XP_016166103.2|2.1e-292|UDP-glycosyltransferase 92A1 [Arachis ipaensis]	GO:0016740//transferase activity;GO:0016757//transferase activity, transferring glycosyl groups;GO:0003824//catalytic activity;GO:0016758//transferase activity, transferring hexosyl groups;
arahy.1LGD4F.1	1702	0.2	0.1	0.18	0	0	0	4.80294	5.66253e-05	0.000106767			K01166//ribonuclease T2 [EC:3.1.27.1]	XP_025690775.1|5.7e-134|ribonuclease 1-like [Arachis hypogaea]	GO:0016892//endoribonuclease activity, producing 3'-phosphomonoesters;GO:0140098//catalytic activity, acting on RNA;GO:0016894//endonuclease activity, active with either ribo- or deoxyribonucleic acids and producing 3'-phosphomonoesters;GO:0004519//endonuclease activity;GO:0004521//endoribonuclease activity;GO:0003723//RNA binding;GO:0004518//nuclease activity;GO:0005488//binding;GO:0004540//ribo…
arahy.1LQ424.1	4885	0.2	0.27	0.14	0.83	0.75	0.89	-2.01045	3.47977e-09	4.89721e-09	MYB		K09422//transcription factor MYB, plant	XP_016196641.1|8.5e-140|transcription factor MYB113-like [Arachis ipaensis]	GO:0043231//intracellular membrane-bounded organelle;GO:0043226//organelle;GO:0005622//intracellular;GO:0005623//cell;GO:0043229//intracellular organelle;GO:0043227//membrane-bounded organelle;GO:0044424//intracellular part;GO:0044464//cell part;GO:0005634//nucleus;GO:0097159//organic cyclic compound binding;GO:0005488//binding;GO:1901363//heterocyclic compound binding;GO:0003677//DNA binding;GO:…
arahy.1LQ7DN.1	1812	5.99	5.71	5.84	1.43	1.63	1.11	2.07238	3.13561e-56	1.44917e-56			K01784//UDP-glucose 4-epimerase [EC:5.1.3.2]+ko00520//Amino sugar and nucleotide sugar metabolism+ko01100//Metabolic pathways+ko00052//Galactose metabolism	XP_016195082.1|1.1e-213|UDP-glucose 4-epimerase GEPI42 [Arachis ipaensis]	GO:0044238//primary metabolic process;GO:0005996//monosaccharide metabolic process;GO:0044281//small molecule metabolic process;GO:0005975//carbohydrate metabolic process;GO:0019318//hexose metabolic process;GO:0006012//galactose metabolic process;GO:0008152//metabolic process;GO:0071704//organic substance metabolic process;GO:0003978//UDP-glucose 4-epimerase activity;GO:0016854//racemase and epi…
arahy.1LQ7FQ.1	1305	0.81	1.5	0.74	0.71	0.63	0.16	1.01387	0.000273203	0.000551482			K18635//protein SPIRAL1 and related proteins	XP_015964334.1|6.2e-53|protein SPIRAL1-like 5 [Arachis duranensis]	GO:0007017//microtubule-based process;GO:0030865//cortical cytoskeleton organization;GO:0007010//cytoskeleton organization;GO:0006996//organelle organization;GO:0071840//cellular component organization or biogenesis;GO:0000226//microtubule cytoskeleton organization;GO:0031122//cytoplasmic microtubule organization;GO:0016043//cellular component organization;GO:0097435//supramolecular fiber organiz…
arahy.1LRU74.1	2507	3.85	3.46	3.49	10.99	10.62	10.05	-1.55274	6.89483e-80	2.4343e-80			K00121//S-(hydroxymethyl)glutathione dehydrogenase / alcohol dehydrogenase [EC:1.1.1.284 1.1.1.1]+ko00010//Glycolysis / Gluconeogenesis+ko00350//Tyrosine metabolism+ko01100//Metabolic pathways+ko01110//Biosynthesis of secondary metabolites+ko00071//Fatty acid degradation+ko01200//Carbon metabolism	XP_016187928.1|6.3e-219|alcohol dehydrogenase-like 2 isoform X1 [Arachis ipaensis]
arahy.1LU1XJ.3	5258	2.4	2.16	2.36	5	5.52	5.73	-1.20319	1.06834e-38	6.42985e-39			K16675//palmitoyltransferase ZDHHC9/14/18 [EC:2.3.1.225];K16675//palmitoyltransferase ZDHHC9/14/18 [EC:2.3.1.225]	XP_025605467.1|1.8e-261|probable protein S-acyltransferase 4 isoform X2 [Arachis hypogaea]
arahy.1M00W9.1	2688	2.7	2.55	2.19	7.32	5.46	6.69	-1.38995	1.66802e-45	8.99268e-46			K00555//tRNA (guanine26-N2/guanine27-N2)-dimethyltransferase [EC:2.1.1.215 2.1.1.216]	XP_015945091.1|1.9e-234|uncharacterized protein LOC107470216 [Arachis duranensis]	GO:0034660//ncRNA metabolic process;GO:0008152//metabolic process;GO:0006396//RNA processing;GO:0071704//organic substance metabolic process;GO:0034641//cellular nitrogen compound metabolic process;GO:0006725//cellular aromatic compound metabolic process;GO:0010467//gene expression;GO:0090304//nucleic acid metabolic process;GO:0016070//RNA metabolic process;GO:0001510//RNA methylation;GO:0030488/…
arahy.1M4EYD.1	15025	0.61	0.47	0.47	0.05	0.1	0.1	2.60776	6.42911e-15	7.00532e-15			K13466//EIX receptor 1/2+ko04626//Plant-pathogen interaction;K13420//LRR receptor-like serine/threonine-protein kinase FLS2 [EC:2.7.11.1]+ko04016//MAPK signaling pathway - plant+ko04626//Plant-pathogen interaction	XP_015961593.1|0.0e+00|receptor-like protein 12 [Arachis duranensis]
arahy.1M8NR5.1	684	0.39	0.54	0.31	3.87	2.86	3.49	-3.03764	2.77131e-23	2.32725e-23	OFP			XP_016207406.1|4.1e-126|transcription repressor OFP16-like [Arachis ipaensis]	GO:0031326//regulation of cellular biosynthetic process;GO:0006355//regulation of transcription, DNA-templated;GO:2000113//negative regulation of cellular macromolecule biosynthetic process;GO:0031323//regulation of cellular metabolic process;GO:0031324//negative regulation of cellular metabolic process;GO:0010556//regulation of macromolecule biosynthetic process;GO:0010558//negative regulation o…
arahy.1MA9PN.1	387	1.67	2.2	1.38	4.2	3.53	4.77	-1.25455	3.02422e-06	5.13154e-06			K03021//DNA-directed RNA polymerase III subunit RPC2 [EC:2.7.7.6]+ko03020//RNA polymerase;K13466//EIX receptor 1/2+ko04626//Plant-pathogen interaction;K19613//leucine-rich repeat protein SHOC2;K13465//ethylene-1,4-beta-xylanase [EC:3.2.1.8]+ko04626//Plant-pathogen interaction	XP_020964093.1|2.9e-68|probable LRR receptor-like serine/threonine-protein kinase At1g12460 [Arachis ipaensis]
arahy.1MDK5L.1	3061	0.1	0.58	0	13.58	16.01	15.21	-6.03531	0	0				XP_025605758.1|2.9e-206|photosynthetic NDH subunit of subcomplex B 2, chloroplastic-like [Arachis hypogaea]	GO:0044238//primary metabolic process;GO:0008152//metabolic process;GO:0005975//carbohydrate metabolic process;GO:0071704//organic substance metabolic process;GO:0005488//binding;GO:0030246//carbohydrate binding;GO:0003824//catalytic activity;
arahy.1MH00H.2	2362	0.31	0	0.29	2.1	1.27	1.82	-3.1031	1.1658e-27	8.76595e-28			K12386//cystinosin;K12386//cystinosin	XP_015938367.1|5.2e-153|cystinosin homolog [Arachis duranensis]	GO:0071705//nitrogen compound transport;GO:0006810//transport;GO:0046942//carboxylic acid transport;GO:0015811//L-cystine transport;GO:0015804//neutral amino acid transport;GO:0072337//modified amino acid transport;GO:0051179//localization;GO:0051234//establishment of localization;GO:0015849//organic acid transport;GO:0006811//ion transport;GO:0072348//sulfur compound transport;GO:0000101//sulfur…
arahy.1MH1B4.1	1951	0	0	0	0.18	0.07	0.15	-4.48734	0.000402847	0.000828451			K04733//interleukin-1 receptor-associated kinase 4 [EC:2.7.11.1]	XP_025664365.1|9.4e-274|L-type lectin-domain containing receptor kinase VII.1-like [Arachis hypogaea]
arahy.1MHD2U.1	3924	1.16	1.26	1.21	2.77	2.7	3.07	-1.23354	4.21259e-23	3.55526e-23			K08819//cyclin-dependent kinase 12/13 [EC:2.7.11.22 2.7.11.23]	XP_016177022.1|0.0e+00|probable serine/threonine-protein kinase At1g54610 [Arachis ipaensis]	GO:0016740//transferase activity;GO:0035639//purine ribonucleoside triphosphate binding;GO:0016772//transferase activity, transferring phosphorus-containing groups;GO:0097367//carbohydrate derivative binding;GO:0017076//purine nucleotide binding;GO:0030554//adenyl nucleotide binding;GO:1901363//heterocyclic compound binding;GO:0004672//protein kinase activity;GO:0043168//anion binding;GO:0005524/…
arahy.1MPM44.1	3763	2.4	1.84	2.13	5.71	5.47	5.52	-1.39231	8.6318e-46	4.63027e-46			K05356//all-trans-nonaprenyl-diphosphate synthase [EC:2.5.1.84 2.5.1.85]+ko00900//Terpenoid backbone biosynthesis+ko01110//Biosynthesis of secondary metabolites	XP_025672470.1|1.9e-233|probable solanesyl-diphosphate synthase 3, chloroplastic [Arachis hypogaea]
arahy.1N2067.1	5205	0.79	0.41	0.59	1.11	1.38	1.2	-1.04439	6.75571e-07	1.0937e-06			K01528//dynamin GTPase [EC:3.6.5.5]+ko04144//Endocytosis	XP_016174742.1|0.0e+00|dynamin-related protein 1E [Arachis ipaensis]	GO:0035639//purine ribonucleoside triphosphate binding;GO:0032553//ribonucleotide binding;GO:0043167//ion binding;GO:0001883//purine nucleoside binding;GO:0097159//organic cyclic compound binding;GO:0003924//GTPase activity;GO:1901265//nucleoside phosphate binding;GO:0017111//nucleoside-triphosphatase activity;GO:0043168//anion binding;GO:0016462//pyrophosphatase activity;GO:0036094//small molecu…
arahy.1N4HLL.1	3186	5.72	7.03	6.72	2.12	2.14	1.97	1.64342	1.73295e-44	9.4832e-45			K14292//trimethylguanosine synthase [EC:2.1.1.-]+ko03013//RNA transport;K18490//homeobox protein OTX2	XP_016163087.1|2.8e-140|WUSCHEL-related homeobox 4 [Arachis ipaensis]	GO:0044464//cell part;GO:0005622//intracellular;GO:0043231//intracellular membrane-bounded organelle;GO:0044424//intracellular part;GO:0043226//organelle;GO:0005634//nucleus;GO:0005623//cell;GO:0043229//intracellular organelle;GO:0043227//membrane-bounded organelle;GO:0097159//organic cyclic compound binding;GO:0003677//DNA binding;GO:0003676//nucleic acid binding;GO:1901363//heterocyclic compoun…
arahy.1N8WRQ.1	2615	3.34	3.54	2.71	22.7	22.12	21.01	-2.77983	1.53797e-279	1.73379e-280			K20628//expansin	XP_025609596.1|3.0e-150|expansin-A10-like [Arachis hypogaea]	GO:0045229//external encapsulating structure organization;GO:0009664//plant-type cell wall organization;GO:0071555//cell wall organization;GO:0071669//plant-type cell wall organization or biogenesis;GO:0009987//cellular process;GO:0071840//cellular component organization or biogenesis;GO:0071554//cell wall organization or biogenesis;GO:0016043//cellular component organization;GO:0044464//cell par…
arahy.1NL7KX.1	5402	0.71	1.27	1.39	0.23	0.15	0.2	2.5515	1.12837e-15	1.19796e-15			K14963//COMPASS component SWD3;K13422//transcription factor MYC2+ko04016//MAPK signaling pathway - plant+ko04075//Plant hormone signal transduction	XP_025679628.1|2.3e-209|transcription factor bHLH19-like [Arachis hypogaea]
arahy.1NQ5QU.1	1927	2.04	2.94	3.32	0.71	0.37	0.73	2.19232	4.51143e-06	7.75292e-06			K03873//elongin-B+ko04120//Ubiquitin mediated proteolysis	XP_020974672.1|3.9e-08|uncharacterized protein LOC107630615 isoform X4 [Arachis ipaensis]
arahy.1NSR5U.1	4984	0	0	0	0.14	0.16	0.06	-5.24178	4.96797e-06	8.56364e-06			K04733//interleukin-1 receptor-associated kinase 4 [EC:2.7.11.1]	XP_025626572.1|0.0e+00|putative serine/threonine-protein kinase-like protein CCR3 [Arachis hypogaea]	GO:0044425//membrane part;GO:0016021//integral component of membrane;GO:0016020//membrane;GO:0031224//intrinsic component of membrane;GO:0032555//purine ribonucleotide binding;GO:1901265//nucleoside phosphate binding;GO:0097159//organic cyclic compound binding;GO:0004672//protein kinase activity;GO:0035639//purine ribonucleoside triphosphate binding;GO:0008144//drug binding;GO:0016772//transferas…
arahy.1PAF21.1	2233	0.11	0.14	0.2	2.08	2.14	2.56	-3.92757	2.67834e-56	1.2367e-56			K13420//LRR receptor-like serine/threonine-protein kinase FLS2 [EC:2.7.11.1]+ko04016//MAPK signaling pathway - plant+ko04626//Plant-pathogen interaction	RDX58345.1|1.7e-196|Piriformospora indica-insensitive protein 2, partial [Mucuna pruriens]	GO:0071944//cell periphery;GO:0044425//membrane part;GO:0005623//cell;GO:0005886//plasma membrane;GO:0016021//integral component of membrane;GO:0044464//cell part;GO:0016020//membrane;GO:0031224//intrinsic component of membrane;GO:0016491//oxidoreductase activity;GO:0009055//electron transfer activity;GO:0003824//catalytic activity;GO:0016740//transferase activity;
arahy.1PEU5R.1	3112	22.34	20.33	20.06	63.41	61.29	62.97	-1.58229	0	0			K00512//steroid 17alpha-monooxygenase / 17alpha-hydroxyprogesterone deacetylase [EC:1.14.14.19 1.14.14.32]+ko01100//Metabolic pathways;K00847//fructokinase [EC:2.7.1.4]+ko00520//Amino sugar and nucleotide sugar metabolism+ko01100//Metabolic pathways+ko00051//Fructose and mannose metabolism+ko00500//Starch and sucrose metabolism	XP_025603967.1|6.2e-286|fructokinase-like 1, chloroplastic [Arachis hypogaea]	GO:0043170//macromolecule metabolic process;GO:1901362//organic cyclic compound biosynthetic process;GO:0009658//chloroplast organization;GO:1901360//organic cyclic compound metabolic process;GO:0042793//transcription from plastid promoter;GO:0006725//cellular aromatic compound metabolic process;GO:0006351//transcription, DNA-templated;GO:0090304//nucleic acid metabolic process;GO:0034654//nucleo…
arahy.1PEW3E.1	765	0.75	1.13	0.74	0.22	0.35	0.22	1.73931	6.61987e-05	0.000125538			K04077//chaperonin GroEL+ko03018//RNA degradation	XP_025692561.1|4.9e-144|NDR1/HIN1-like protein 6 [Arachis hypogaea]	GO:0016021//integral component of membrane;GO:0016020//membrane;GO:0031224//intrinsic component of membrane;GO:0044425//membrane part;
arahy.1PF2AY.1	1065	2.18	1.95	2.14	6.04	4.82	5.36	-1.37238	1.72078e-21	1.5164e-21			K04733//interleukin-1 receptor-associated kinase 4 [EC:2.7.11.1]	XP_025622161.1|3.8e-219|uncharacterized protein At5g39570-like isoform X1 [Arachis hypogaea]
arahy.1PI2YG.1	3531	3.02	2.75	2.79	16.37	15.25	14.63	-2.43338	1.06939e-219	1.5364e-220	HB		K16670//homeobox protein Meis2;K15613//homeobox protein Meis1	XP_020960849.1|1.0e-256|homeobox protein knotted-1-like 3 isoform X1 [Arachis ipaensis]
arahy.1PI95V.1	5829	6.3	6.74	6.33	22.65	21.68	22.04	-1.70294	1.55102e-233	2.08496e-234			K06444//lycopene epsilon-cyclase [EC:5.5.1.18]+ko00906//Carotenoid biosynthesis+ko01100//Metabolic pathways+ko01110//Biosynthesis of secondary metabolites;K06444//lycopene epsilon-cyclase [EC:5.5.1.18]+ko00906//Carotenoid biosynthesis+ko01100//Metabolic pathways+ko01110//Biosynthesis of secondary metabolites	XP_015954684.1|1.1e-289|lycopene epsilon cyclase, chloroplastic [Arachis duranensis]	GO:0016119//carotene metabolic process;GO:0044281//small molecule metabolic process;GO:0006743//ubiquinone metabolic process;GO:0042214//terpene metabolic process;GO:0006732//coenzyme metabolic process;GO:0008152//metabolic process;GO:1901576//organic substance biosynthetic process;GO:0006720//isoprenoid metabolic process;GO:0044255//cellular lipid metabolic process;GO:0042440//pigment metabolic …
arahy.1PQR27.1	2066	0.21	0.26	0.23	1.04	0.87	0.81	-1.96082	5.96006e-07	9.61332e-07			K03025//DNA-directed RNA polymerase III subunit RPC6+ko03020//RNA polymerase	XP_016176112.1|4.3e-132|probable DNA-directed RNA polymerase III subunit RPC6 [Arachis ipaensis]
arahy.1PW3JI.1	372	91.86	69.63	77.84	471.66	453.65	484.83	-2.5605	0	0			K11855//ubiquitin carboxyl-terminal hydrolase 36/42 [EC:3.4.19.12]	XP_025704015.1|1.2e-63|14 kDa proline-rich protein DC2.15-like [Arachis hypogaea]
arahy.1Q05D2.1	8962	0.68	0.75	0.71	0.28	0.19	0.37	1.35687	5.48978e-08	8.28354e-08			K10999//cellulose synthase A [EC:2.4.1.12]	XP_025608365.1|0.0e+00|cellulose synthase-like protein E6 isoform X1 [Arachis hypogaea]
arahy.1Q0B8D.1	378	2.92	2.04	0	6.54	6.37	3.26	-1.70355	1.02063e-10	1.33249e-10			K12817//pre-mRNA-splicing factor 18+ko03040//Spliceosome	XP_016204637.1|5.0e-49|pre-mRNA-splicing factor 18 [Arachis ipaensis]
arahy.1Q2Y3Q.1	4943	0.04	0.28	0.18	0	0	0	4.69049	0.000106793	0.000206491			K17471//sulfate transporter 3	XP_016195393.1|1.6e-249|probable sulfate transporter 3.3 [Arachis ipaensis]
arahy.1Q3Q3C.3	53433	4.05	4.08	5.1	13.36	9.95	12.4	-1.45191	2.59157e-131	5.95733e-132			K17710//pentatricopeptide repeat domain-containing protein 1;K17964//leucine-rich PPR motif-containing protein, mitochondrial;K17964//leucine-rich PPR motif-containing protein, mitochondrial;K00889//1-phosphatidylinositol-4-phosphate 5-kinase [EC:2.7.1.68]+ko04144//Endocytosis+ko01100//Metabolic pathways+ko04070//Phosphatidylinositol signaling system+ko00562//Inositol phosphate metabolism;K17964/…	XP_020971478.1|2.7e-286|pentatricopeptide repeat-containing protein At5g04810, chloroplastic isoform X1 [Arachis ipaensis]
arahy.1Q4DHH.1	2118	1.55	1.93	2.29	11.32	12.5	12.63	-2.66138	7.67255e-82	2.65649e-82				XP_015960570.1|3.9e-59|light-harvesting complex-like protein OHP1, chloroplastic [Arachis duranensis]
arahy.1Q8FTJ.1	9530	0.59	0.5	0.49	0.09	0.12	0.1	2.35965	6.41639e-14	7.24884e-14			K20715//phototropin [EC:2.7.11.1]	XP_025685899.1|0.0e+00|phototropin-1-like [Arachis hypogaea]
arahy.1QBL6K.1	5337	0.24	0.44	0.32	1.26	1.41	1.22	-1.96715	8.28962e-16	8.75782e-16			K13265//vestitone reductase [EC:1.1.1.348]+ko01110//Biosynthesis of secondary metabolites+ko00943//Isoflavonoid biosynthesis;K13265//vestitone reductase [EC:1.1.1.348]+ko01110//Biosynthesis of secondary metabolites+ko00943//Isoflavonoid biosynthesis	XP_015950849.1|2.8e-188|protein BRI1-5 ENHANCED 1-like isoform X1 [Arachis duranensis]	GO:0009416//response to light stimulus;GO:0010817//regulation of hormone levels;GO:0016131//brassinosteroid metabolic process;GO:0065008//regulation of biological quality;GO:0031323//regulation of cellular metabolic process;GO:0080090//regulation of primary metabolic process;GO:0009889//regulation of biosynthetic process;GO:0042445//hormone metabolic process;GO:0009628//response to abiotic stimul…
arahy.1QF40H.1	7547	0.48	0.46	0.51	1.49	1.23	1.09	-1.40173	2.40037e-10	3.18725e-10			K20279//synaptojanin [EC:3.1.3.36]+ko01100//Metabolic pathways+ko04070//Phosphatidylinositol signaling system+ko00562//Inositol phosphate metabolism	XP_025621162.1|0.0e+00|type IV inositol polyphosphate 5-phosphatase 3-like [Arachis hypogaea]	GO:0006650//glycerophospholipid metabolic process;GO:0006629//lipid metabolic process;GO:0009987//cellular process;GO:0016311//dephosphorylation;GO:0071704//organic substance metabolic process;GO:0044255//cellular lipid metabolic process;GO:0006793//phosphorus metabolic process;GO:0030258//lipid modification;GO:0046486//glycerolipid metabolic process;GO:0006644//phospholipid metabolic process;GO:…
arahy.1QJ78E.1	2991	30.65	28.22	28.66	5.61	4.98	5.29	2.46129	0	0			K09338//homeobox-leucine zipper protein	XP_025690727.1|3.8e-178|homeobox-leucine zipper protein ATHB-13-like [Arachis hypogaea]
arahy.1QMW5J.1	4331	1.92	0	2.21	0.68	0.5	0.51	1.28899	1.07553e-17	1.06323e-17			K03248//translation initiation factor 3 subunit G+ko03013//RNA transport;K16241//transcription factor HY5+ko04712//Circadian rhythm - plant	XP_015946420.1|0.0e+00|bZIP transcription factor 17 [Arachis duranensis]	GO:0016020//membrane;GO:0016021//integral component of membrane;GO:0044425//membrane part;GO:0031224//intrinsic component of membrane;GO:0140110//transcription regulator activity;GO:0003700//DNA binding transcription factor activity;
arahy.1QTR5T.1	7701	0.76	0.66	0.42	2.12	1.65	1.82	-1.59572	1.71477e-14	1.8981e-14			K02324//DNA polymerase epsilon subunit 1 [EC:2.7.7.7]+ko03420//Nucleotide excision repair+ko03030//DNA replication+ko03410//Base excision repair	XP_025688822.1|3.4e-67|uncharacterized protein LOC112790576 [Arachis hypogaea]
arahy.1QX0R0.1	1405	34.96	2.35	18.82	3.88	4.39	3.9	2.2014	1.13171e-60	4.92851e-61				XP_025660567.1|7.5e-37|blue-light photoreceptor PHR2-like [Arachis hypogaea]
arahy.1R1L75.1	3652	0.2	0.32	0.09	0	0	0	5.11876	7.39347e-06	1.29029e-05		Leucine-rich receptor-like protein kinase family protein (best arabidopsis hit); systemin receptor SR160 precursor, putative, expressed (best rice hit)	K03921//acyl-[acyl-carrier-protein] desaturase [EC:1.14.19.2 1.14.19.11 1.14.19.26]+ko00061//Fatty acid biosynthesis+ko01212//Fatty acid metabolism+ko01040//Biosynthesis of unsaturated fatty acids	XP_015934432.2|5.9e-165|stearoyl-[acyl-carrier-protein] 9-desaturase 6, chloroplastic [Arachis duranensis]	GO:0009987//cellular process;GO:0019752//carboxylic acid metabolic process;GO:0044283//small molecule biosynthetic process;GO:0032787//monocarboxylic acid metabolic process;GO:0006629//lipid metabolic process;GO:0072330//monocarboxylic acid biosynthetic process;GO:0044238//primary metabolic process;GO:0071704//organic substance metabolic process;GO:0044255//cellular lipid metabolic process;GO:000…
arahy.1R7S2I.1	1257	0.08	0.29	0	1.09	1.74	1.51	-3.54579	1.957e-21	1.72666e-21			K01988//lactosylceramide 4-alpha-galactosyltransferase [EC:2.4.1.228]+ko00603//Glycosphingolipid biosynthesis - globo and isoglobo series+ko00601//Glycosphingolipid biosynthesis - lacto and neolacto series+ko01100//Metabolic pathways	XP_015960899.1|3.9e-247|lactosylceramide 4-alpha-galactosyltransferase-like [Arachis duranensis]
arahy.1R9GPH.1	2855	0.66	0.78	0.83	0.15	0.35	0.25	1.6024	6.16213e-09	8.79535e-09			K02218//casein kinase 1 [EC:2.7.11.1]	XP_015955517.1|2.5e-270|uncharacterized protein LOC107479926 [Arachis duranensis]
arahy.1RAI3Q.1	444	79.01	73.48	82.23	22.21	20.94	19.04	1.91549	5.10377e-184	8.65759e-185			K12890//splicing factor, arginine/serine-rich 1+ko03040//Spliceosome;K14326//regulator of nonsense transcripts 1 [EC:3.6.4.-]+ko03015//mRNA surveillance pathway+ko03013//RNA transport;K11594//ATP-dependent RNA helicase DDX3X [EC:3.6.4.13];K12823//ATP-dependent RNA helicase DDX5/DBP2 [EC:3.6.4.13]+ko03040//Spliceosome	XP_025681092.1|1.7e-85|shematrin-like protein 2 [Arachis hypogaea]
arahy.1RGY9H.1	1565	0.13	0.19	0.06	0.68	0.75	1.56	-3.00173	2.45482e-15	2.63694e-15		Leucine-rich repeat transmembrane protein kinase (best arabidopsis hit)	K13420//LRR receptor-like serine/threonine-protein kinase FLS2 [EC:2.7.11.1]+ko04016//MAPK signaling pathway - plant+ko04626//Plant-pathogen interaction	XP_025629943.1|7.4e-226|putative receptor-like protein kinase At3g47110 [Arachis hypogaea]
arahy.1RKJ3P.1	1557	5.22	6.75	5.77	39.06	38.87	40.38	-2.73827	3.68762e-231	5.00954e-232			K17065//dynamin 1-like protein [EC:3.6.5.5]	XP_016181346.1|1.8e-81|NAD(P)H-quinone oxidoreductase subunit O, chloroplastic [Arachis ipaensis]	GO:0005623//cell;GO:0071944//cell periphery;GO:0016020//membrane;GO:0005886//plasma membrane;GO:0044464//cell part;GO:0016651//oxidoreductase activity, acting on NAD(P)H;GO:0016491//oxidoreductase activity;GO:0003824//catalytic activity;GO:0016655//oxidoreductase activity, acting on NAD(P)H, quinone or similar compound as acceptor;
arahy.1RS262.1	5787	1.68	1.6	1.53	3.37	3.71	3.17	-1.08956	1.09672e-31	7.57571e-32			K19589//release factor glutamine methyltransferase [EC:2.1.1.297];K03452//magnesium/proton exchanger;K19090//CRISPR-associated protein Cas5t;K22733//magnesium transporter	XP_015960066.1|0.0e+00|pentatricopeptide repeat-containing protein At3g29230-like [Arachis duranensis]	GO:0044237//cellular metabolic process;GO:0034641//cellular nitrogen compound metabolic process;GO:0006725//cellular aromatic compound metabolic process;GO:0090304//nucleic acid metabolic process;GO:0071704//organic substance metabolic process;GO:0043412//macromolecule modification;GO:0008152//metabolic process;GO:0046483//heterocycle metabolic process;GO:0006139//nucleobase-containing compound m…
arahy.1RS4AR.1	3942	3.49	3.16	3.29	7.77	7.4	6.99	-1.15772	3.8526e-49	1.95892e-49			K07277//outer membrane protein insertion porin family	XP_016170447.1|8.8e-208|outer envelope protein 80, chloroplastic isoform X1 [Arachis ipaensis]	GO:0016020//membrane;GO:0031090//organelle membrane;GO:0098805//whole membrane;GO:0043229//intracellular organelle;GO:0044423//virion part;GO:0044464//cell part;GO:0005623//cell;GO:0009941//chloroplast envelope;GO:0019012//virion;GO:0043227//membrane-bounded organelle;GO:0098588//bounding membrane of organelle;GO:0005737//cytoplasm;GO:0044434//chloroplast part;GO:0044422//organelle part;GO:004322…
arahy.1RT5K2.1	6699	35.49	35.28	36.52	8.69	9.18	8.9	1.99337	0	0	ARF		K14486//auxin response factor+ko04075//Plant hormone signal transduction;K14486//auxin response factor+ko04075//Plant hormone signal transduction	XP_020975652.1|0.0e+00|auxin response factor 6 [Arachis ipaensis]
arahy.1RV5TE.1	4143	3.66	4.08	3.46	11.7	12.01	11.99	-1.67327	1.19627e-165	2.23941e-166			K15378//solute carrier family 45, member 1/2/4	XP_015942445.1|4.0e-303|sucrose transport protein [Arachis duranensis]	GO:0044425//membrane part;GO:0016021//integral component of membrane;GO:0031224//intrinsic component of membrane;GO:0005887//integral component of plasma membrane;GO:0005623//cell;GO:0044464//cell part;GO:0031226//intrinsic component of plasma membrane;GO:0071944//cell periphery;GO:0005886//plasma membrane;GO:0016020//membrane;GO:0044459//plasma membrane part;GO:0015154//disaccharide transmembran…
arahy.1RV92X.1	3701	2.86	1.84	2.63	5.56	7.46	5.45	-1.33525	4.59523e-44	2.53295e-44			K00380//sulfite reductase (NADPH) flavoprotein alpha-component [EC:1.8.1.2]+ko00920//Sulfur metabolism+ko01100//Metabolic pathways	XP_016176845.1|1.1e-158|protein CHAPERONE-LIKE PROTEIN OF POR1, chloroplastic isoform X1 [Arachis ipaensis]
arahy.1S754L.1	5400	6.4	4.77	6.3	13.14	12.63	15.11	-1.22888	4.21372e-78	1.51257e-78			K01961//acetyl-CoA carboxylase, biotin carboxylase subunit [EC:6.4.1.2 6.3.4.14]+ko00640//Propanoate metabolism+ko01100//Metabolic pathways+ko01110//Biosynthesis of secondary metabolites+ko00061//Fatty acid biosynthesis+ko01212//Fatty acid metabolism+ko00620//Pyruvate metabolism+ko01200//Carbon metabolism	XP_015966381.1|2.2e-302|biotin carboxylase 1, chloroplastic [Arachis duranensis]	GO:0018130//heterocycle biosynthetic process;GO:0072330//monocarboxylic acid biosynthetic process;GO:0006164//purine nucleotide biosynthetic process;GO:0033866//nucleoside bisphosphate biosynthetic process;GO:1901135//carbohydrate derivative metabolic process;GO:0019438//aromatic compound biosynthetic process;GO:0033865//nucleoside bisphosphate metabolic process;GO:0009058//biosynthetic process;G…
arahy.1S9GUL.1	3499	0.53	0.26	0.83	1.33	1.35	1.17	-1.25837	0.000239754	0.000481131			K09753//cinnamoyl-CoA reductase [EC:1.2.1.44]+ko01100//Metabolic pathways+ko01110//Biosynthesis of secondary metabolites+ko00940//Phenylpropanoid biosynthesis	XP_025663012.1|2.2e-34|cinnamoyl-CoA reductase 1-like isoform X1 [Arachis hypogaea]
arahy.1S9VID.1	356325	3.92	4.51	3.34	26.64	28.85	25.62	-2.78544	6.79482e-220	9.73319e-221				EOY09008.1|6.0e-35|Uncharacterized protein TCM_024341 [Theobroma cacao]	GO:0006508//proteolysis;GO:0006807//nitrogen compound metabolic process;GO:0071704//organic substance metabolic process;GO:0044238//primary metabolic process;GO:0019538//protein metabolic process;GO:0009058//biosynthetic process;GO:1901564//organonitrogen compound metabolic process;GO:0008152//metabolic process;GO:0043170//macromolecule metabolic process;GO:0005576//extracellular region;GO:001602…
arahy.1SA3EH.1	860	0	0	0	0	2.6	0	-4.88743	5.07196e-05	9.51738e-05			K00626//acetyl-CoA C-acetyltransferase [EC:2.3.1.9]+ko00310//Lysine degradation+ko00380//Tryptophan metabolism+ko00900//Terpenoid backbone biosynthesis+ko00280//Valine, leucine and isoleucine degradation+ko00640//Propanoate metabolism+ko01100//Metabolic pathways+ko00650//Butanoate metabolism+ko01110//Biosynthesis of secondary metabolites+ko01212//Fatty acid metabolism+ko00071//Fatty acid degradat…	XP_020982675.1|2.7e-35|acetyl-CoA acetyltransferase, cytosolic 1, partial [Arachis duranensis]
arahy.1SCL5Q.1	6720	3.78	3.53	3.94	0.47	0.51	0.48	2.94767	4.08652e-57	1.86511e-57			K04125//gibberellin 2beta-dioxygenase [EC:1.14.11.13]+ko00904//Diterpenoid biosynthesis+ko01110//Biosynthesis of secondary metabolites	XP_016177359.1|3.6e-197|gibberellin 2-beta-dioxygenase 2 isoform X1 [Arachis ipaensis]	GO:0016103//diterpenoid catabolic process;GO:0008300//isoprenoid catabolic process;GO:0016042//lipid catabolic process;GO:0071704//organic substance metabolic process;GO:0016054//organic acid catabolic process;GO:0065007//biological regulation;GO:0019752//carboxylic acid metabolic process;GO:0044248//cellular catabolic process;GO:0042447//hormone catabolic process;GO:0046395//carboxylic acid cata…
arahy.1SE4IN.1	4411	0.02	0	0	0.25	0.27	0.18	-5.48396	5.34186e-12	6.552e-12			K07466//replication factor A1+ko03420//Nucleotide excision repair+ko03030//DNA replication+ko03440//Homologous recombination+ko03430//Mismatch repair	XP_015953431.1|1.2e-308|replication protein A 70 kDa DNA-binding subunit B-like isoform X1 [Arachis duranensis]
arahy.1SK6FC.1	10586	1.9	3.97	2.5	6.88	6.34	6.68	-1.08847	4.77074e-38	2.90624e-38			K02355//elongation factor G;K02355//elongation factor G;K02355//elongation factor G;K02355//elongation factor G;K02355//elongation factor G;K02355//elongation factor G	XP_015971557.1|4.4e-188|elongation factor G-2, mitochondrial isoform X3 [Arachis duranensis]
arahy.1SM37E.1	510	0.6	0.99	0.99	5.02	3.58	3.51	-2.23387	6.51875e-09	9.31919e-09			K13354//solute carrier family 25 (peroxisomal adenine nucleotide transporter), member 17+ko04146//Peroxisome	XP_016181577.1|1.2e-15|peroxisomal nicotinamide adenine dinucleotide carrier [Arachis ipaensis]	GO:0016021//integral component of membrane;GO:0031224//intrinsic component of membrane;GO:0044425//membrane part;GO:0016020//membrane;GO:0005215//transporter activity;GO:0022857//transmembrane transporter activity;
arahy.1SMG72.1	2121	13.66	14.34	12.07	7.15	6.06	6.76	1.00432	7.06918e-39	4.24053e-39			K18626//trichohyalin	XP_025648931.1|7.2e-127|golgin subfamily A member 6-like protein 6 [Arachis hypogaea]
arahy.1SN7TU.2	3953	11.92	12.29	11.76	27.61	26.61	28.27	-1.19934	2.11496e-133	4.79104e-134			K09872//aquaporin PIP;K09872//aquaporin PIP	XP_025622971.1|1.7e-152|probable aquaporin PIP-type 7a [Arachis hypogaea]	GO:0050896//response to stimulus;GO:0006950//response to stress;GO:0009628//response to abiotic stimulus;GO:1901700//response to oxygen-containing compound;GO:0009414//response to water deprivation;GO:0009415//response to water;GO:0010035//response to inorganic substance;GO:0042221//response to chemical;GO:0001101//response to acid chemical;GO:0005623//cell;GO:0044444//cytoplasmic part;GO:0043227…
arahy.1SUT9Q.1	2199	44.87	44.34	44	18.68	17.77	18.84	1.26743	2.55914e-268	3.02512e-269				XP_016197707.1|8.4e-249|patatin-like protein 6 [Arachis ipaensis]	GO:1901575//organic substance catabolic process;GO:0016042//lipid catabolic process;GO:0009056//catabolic process;GO:0044238//primary metabolic process;GO:0071704//organic substance metabolic process;GO:0006629//lipid metabolic process;GO:0008152//metabolic process;GO:0016787//hydrolase activity;GO:0003824//catalytic activity;
arahy.1SV5F7.3	5106	2.62	2.88	2.32	5.9	5.83	5.72	-1.13856	2.48365e-47	1.29765e-47	MYB		K03255//protein TIF31;K00430//peroxidase [EC:1.11.1.7]+ko01100//Metabolic pathways+ko01110//Biosynthesis of secondary metabolites+ko00940//Phenylpropanoid biosynthesis;K03255//protein TIF31;K00430//peroxidase [EC:1.11.1.7]+ko01100//Metabolic pathways+ko01110//Biosynthesis of secondary metabolites+ko00940//Phenylpropanoid biosynthesis	XP_025690290.1|0.0e+00|telomere repeat-binding protein 3-like isoform X2 [Arachis hypogaea]
arahy.1SXR49.1	519	5.38	12.14	7.96	22.82	19.86	18.71	-1.26734	1.00473e-32	6.79375e-33				XP_016180665.1|2.7e-93|uncharacterized protein LOC107623048 [Arachis ipaensis]
arahy.1T0RIY.1	1177	0.97	0.81	1.48	2.67	3.18	2.65	-1.38685	3.78481e-05	7.02133e-05				XP_020961211.1|4.3e-53|uncharacterized protein LOC110263773 [Arachis ipaensis]
arahy.1T37EN.1	486	0	0	0	2.47	2.22	1.87	-5.92685	1.00929e-08	1.45702e-08				RDX98078.1|1.2e-23|Enzymatic polyprotein, partial [Mucuna pruriens]
arahy.1T496B.2	3816	0.35	0.46	0.2	0.02	0.06	0.02	3.29691	7.13814e-11	9.24462e-11			K15333//tRNA guanosine-2'-O-methyltransferase [EC:2.1.1.34];K13199//plasminogen activator inhibitor 1 RNA-binding protein;K12619//5'-3' exoribonuclease 2 [EC:3.1.13.-]+ko03018//RNA degradation+ko03008//Ribosome biogenesis in eukaryotes;K14568//rRNA small subunit pseudouridine methyltransferase Nep1 [EC:2.1.1.260]+ko03008//Ribosome biogenesis in eukaryotes;K15333//tRNA guanosine-2'-O-methyltransfe…	XP_025629724.1|0.0e+00|subtilisin-like protease SBT5.4 [Arachis hypogaea]
arahy.1T4KVN.1	4277	0.6	0.5	0.46	0.05	0.18	0.21	1.85008	1.89514e-08	2.78316e-08	WRKY		K13424//WRKY transcription factor 33+ko04016//MAPK signaling pathway - plant+ko04626//Plant-pathogen interaction	XP_025643203.1|0.0e+00|probable WRKY transcription factor 31 isoform X1 [Arachis hypogaea]
arahy.1T55P5.1	648	2.18	2.42	1.72	0.04	0.04	0.09	5.18911	3.7109e-19	3.49556e-19				XP_025692567.1|1.7e-121|kunitz trypsin inhibitor 1-like [Arachis hypogaea]
arahy.1T60JP.1	7131	5.92	5.48	5.76	12.29	12.07	12.46	-1.10294	1.06755e-49	5.38485e-50			K20858//calcium uniporter protein, mitochondrial	XP_016182825.1|3.1e-116|pentatricopeptide repeat-containing protein At4g21190 [Arachis ipaensis]
arahy.1T6MY4.1	3121	1.21	1.14	0.94	2.83	3.11	2.24	-1.31523	1.79438e-21	1.58151e-21			K11804//WD repeat-containing protein 42A	XP_025614002.1|3.6e-280|DDB1- and CUL4-associated factor 8-like isoform X2 [Arachis hypogaea]
arahy.1TA14L.1	2661	0.66	0.67	0.77	1.58	1.8	2.02	-1.36479	3.1263e-13	3.63996e-13			K01462//peptide deformylase [EC:3.5.1.88]	XP_025611109.1|2.5e-117|peptide deformylase 1A, chloroplastic-like [Arachis hypogaea]	GO:0043043//peptide biosynthetic process;GO:0043604//amide biosynthetic process;GO:0006518//peptide metabolic process;GO:0034645//cellular macromolecule biosynthetic process;GO:1901564//organonitrogen compound metabolic process;GO:0043412//macromolecule modification;GO:0034641//cellular nitrogen compound metabolic process;GO:0044267//cellular protein metabolic process;GO:0044249//cellular biosynt…
arahy.1TG9FP.1	3529	12.5	13.79	12.7	34.58	32.95	33.07	-1.36832	2.44169e-278	2.76819e-279			K02434//aspartyl-tRNA(Asn)/glutamyl-tRNA(Gln) amidotransferase subunit B [EC:6.3.5.6 6.3.5.7]+ko00970//Aminoacyl-tRNA biosynthesis+ko01100//Metabolic pathways	XP_016190838.1|0.0e+00|glutamyl-tRNA(Gln) amidotransferase subunit B, chloroplastic/mitochondrial [Arachis ipaensis]
arahy.1TI5B0.2	3308	3.5	2.28	2.88	6.18	5.21	5.91	-1.00043	5.03872e-18	4.92622e-18				XP_016204748.1|4.1e-189|uncharacterized protein LOC107645272 [Arachis ipaensis]
arahy.1TW0Z8.1	10668	2.46	2.22	2.02	16.54	17.21	18.02	-2.96895	0	0			K21866//ion channel POLLUX/CASTOR;K21866//ion channel POLLUX/CASTOR	XP_025651350.1|0.0e+00|putative ion channel POLLUX-like 2 [Arachis hypogaea]
arahy.1TYS6L.1	4019	19.38	16.85	16.93	53.32	45.55	53.31	-1.51853	8.29019e-278	9.43415e-279			K20781//peptidyl serine alpha-galactosyltransferase [EC:2.4.1.-]+ko00514//Other types of O-glycan biosynthesis	XP_025626155.1|4.1e-146|ycf3-interacting protein 1, chloroplastic-like isoform X1 [Arachis hypogaea]
arahy.1U19Q5.1	6334	4.14	5.05	4.85	11.05	11.47	10.22	-1.22156	9.98274e-105	2.79817e-105			K03665//GTPase	XP_020980165.1|7.7e-308|uncharacterized protein LOC107493107 isoform X1 [Arachis duranensis]
arahy.1U2S5X.4	4544	1.78	1.31	2.45	4.74	5.51	3.85	-1.55794	6.75825e-26	5.30041e-26			K10301//F-box protein 21;K10301//F-box protein 21	XP_020988491.1|5.8e-121|clp protease adapter protein ClpF, chloroplastic isoform X3 [Arachis duranensis]
arahy.1U7G5V.1	7085	2.93	2.27	1.79	0.15	0.25	0.22	3.49154	4.11973e-62	1.76101e-62			K15333//tRNA guanosine-2'-O-methyltransferase [EC:2.1.1.34];K13199//plasminogen activator inhibitor 1 RNA-binding protein;K12619//5'-3' exoribonuclease 2 [EC:3.1.13.-]+ko03018//RNA degradation+ko03008//Ribosome biogenesis in eukaryotes;K14568//rRNA small subunit pseudouridine methyltransferase Nep1 [EC:2.1.1.260]+ko03008//Ribosome biogenesis in eukaryotes	XP_025696519.1|0.0e+00|subtilisin-like protease Glyma18g48580 [Arachis hypogaea]
arahy.1U7IT4.1	5534	0.9	0.66	0.73	4.71	4.44	4.84	-2.61414	1.42188e-114	3.69126e-115			K18626//trichohyalin	XP_025612157.1|0.0e+00|J domain-containing protein required for chloroplast accumulation response 1-like isoform X2 [Arachis hypogaea]
arahy.1U7KPM.1	3542	6.64	6.69	6.73	16.57	15.54	16.43	-1.27525	6.61268e-139	1.44295e-139			K10418//dynein light chain LC8-type	XP_015956570.1|0.0e+00|rop guanine nucleotide exchange factor 5 [Arachis duranensis]	GO:0031267//small GTPase binding;GO:0005085//guanyl-nucleotide exchange factor activity;GO:0019899//enzyme binding;GO:0005515//protein binding;GO:0005088//Ras guanyl-nucleotide exchange factor activity;GO:0051020//GTPase binding;GO:0005089//Rho guanyl-nucleotide exchange factor activity;GO:0017016//Ras GTPase binding;GO:0017048//Rho GTPase binding;GO:0098772//molecular function regulator;GO:00054…
arahy.1UCA9V.1	1341	91.56	89.89	81.45	5.96	4.56	4.8	4.10033	0	0			K01870//isoleucyl-tRNA synthetase [EC:6.1.1.5]+ko00970//Aminoacyl-tRNA biosynthesis;K10775//phenylalanine ammonia-lyase [EC:4.3.1.24]+ko01100//Metabolic pathways+ko01110//Biosynthesis of secondary metabolites+ko00940//Phenylpropanoid biosynthesis+ko00360//Phenylalanine metabolism	XP_025615272.1|5.8e-99|dirigent protein 21-like [Arachis hypogaea]	GO:0005576//extracellular region;GO:0048046//apoplast;
arahy.1UE20Q.1	2311	1.98	1.51	0.7	0.06	0	0.09	4.7605	8.29442e-20	7.67387e-20			K21630//GATA-type zinc finger protein 1	XP_025606724.1|2.2e-136|GATA transcription factor 19-like [Arachis hypogaea]	GO:0008270//zinc ion binding;GO:0097159//organic cyclic compound binding;GO:1901363//heterocyclic compound binding;GO:0005488//binding;GO:0003700//DNA binding transcription factor activity;GO:0003677//DNA binding;GO:0046914//transition metal ion binding;GO:0043169//cation binding;GO:0043167//ion binding;GO:0043565//sequence-specific DNA binding;GO:0046872//metal ion binding;GO:0003676//nucleic ac…
arahy.1UE66A.1	4695	10.15	9.35	10.45	4.26	4.29	4.38	1.21124	3.48966e-108	9.50356e-109	NAC	NAC domain containing protein 17 (best arabidopsis hit)	K00521//ferric-chelate reductase [EC:1.16.1.7]	XP_016180480.1|0.0e+00|protein NTM1-like 9 [Arachis ipaensis]	GO:0031323//regulation of cellular metabolic process;GO:0019222//regulation of metabolic process;GO:0065007//biological regulation;GO:2001141//regulation of RNA biosynthetic process;GO:0019219//regulation of nucleobase-containing compound metabolic process;GO:0050789//regulation of biological process;GO:0050794//regulation of cellular process;GO:0009889//regulation of biosynthetic process;GO:0051…
arahy.1UL4FR.1	2737	0.44	0.84	0.6	1.78	1.56	1.5	-1.36388	1.91532e-13	2.20673e-13			K11843//ubiquitin carboxyl-terminal hydrolase 14 [EC:3.4.19.12];K04733//interleukin-1 receptor-associated kinase 4 [EC:2.7.11.1];K06911//uncharacterized protein;K01322//prolyl oligopeptidase [EC:3.4.21.26]	XP_020967301.1|0.0e+00|putative F-box/FBD/LRR-repeat protein At4g00315 isoform X2 [Arachis ipaensis]
arahy.1V3QN6.1	2536	0.14	0.07	0.09	0.03	0	0	3.55303	0.000588333	0.00123187			K08150//MFS transporter, SP family, solute carrier family 2 (myo-inositol transporter), member 13	XP_025703152.1|0.0e+00|inositol transporter 4-like [Arachis hypogaea]
arahy.1V4MQQ.1	3604	3.07	2.38	2.58	0.9	0.89	1.01	1.52066	1.68701e-30	1.197e-30			K14411//RNA-binding protein Musashi+ko03015//mRNA surveillance pathway	XP_025617793.1|2.8e-247|protein IQ-DOMAIN 14-like [Arachis hypogaea]
arahy.1V58TW.1	3236	0.12	0.2	0.1	0.69	0.07	0.5	-1.70752	0.000691586	0.00146085			K00469//inositol oxygenase [EC:1.13.99.1]+ko00053//Ascorbate and aldarate metabolism+ko00562//Inositol phosphate metabolism;K00469//inositol oxygenase [EC:1.13.99.1]+ko00053//Ascorbate and aldarate metabolism+ko00562//Inositol phosphate metabolism	XP_016177168.1|6.2e-146|inositol oxygenase 1 [Arachis ipaensis]	GO:0044238//primary metabolic process;GO:0044237//cellular metabolic process;GO:1901616//organic hydroxy compound catabolic process;GO:0044248//cellular catabolic process;GO:0019751//polyol metabolic process;GO:0044262//cellular carbohydrate metabolic process;GO:0008152//metabolic process;GO:0044282//small molecule catabolic process;GO:0046164//alcohol catabolic process;GO:1901615//organic hydrox…
arahy.1V8BDZ.1	711	0	0.62	0	1.91	2.48	1.89	-3.34304	3.82158e-08	5.71964e-08				XP_016200914.1|4.0e-55|heavy metal-associated isoprenylated plant protein 36 [Arachis ipaensis]	GO:0051179//localization;GO:0051234//establishment of localization;GO:0030001//metal ion transport;GO:0006810//transport;GO:0006812//cation transport;GO:0006811//ion transport;GO:0005488//binding;GO:0043169//cation binding;GO:0043167//ion binding;GO:0046872//metal ion binding;
arahy.1V9R9U.1	1649	1.59	1.36	1.34	3.21	3.39	2.2	-1.03414	1.71136e-07	2.65701e-07			K00844//hexokinase [EC:2.7.1.1]+ko00010//Glycolysis / Gluconeogenesis+ko00520//Amino sugar and nucleotide sugar metabolism+ko01100//Metabolic pathways+ko00052//Galactose metabolism+ko00051//Fructose and mannose metabolism+ko00500//Starch and sucrose metabolism+ko01110//Biosynthesis of secondary metabolites+ko01200//Carbon metabolism	XP_020965428.1|1.7e-58|hexokinase-1 isoform X2 [Arachis ipaensis]
arahy.1VD7QP.1	2576	0.09	0.22	0	0.25	0.51	0.27	-1.73492	0.000889014	0.00190302			K01183//chitinase [EC:3.2.1.14]+ko00520//Amino sugar and nucleotide sugar metabolism+ko01100//Metabolic pathways	XP_025680013.1|9.5e-206|hevamine-A-like [Arachis hypogaea]
arahy.1VG975.1	14989	0.04	0.27	0.31	0.84	0.6	0.64	-1.7659	1.81814e-06	3.03241e-06			K07466//replication factor A1+ko03420//Nucleotide excision repair+ko03030//DNA replication+ko03440//Homologous recombination+ko03430//Mismatch repair	XP_020992181.1|7.5e-79|uncharacterized protein LOC110278261 [Arachis duranensis]
arahy.1VN7JI.1	5911	0.51	0.66	0.98	0.37	0.38	0.13	1.28605	4.92471e-15	5.34542e-15		NB-ARC domain-containing disease resistance protein (best arabidopsis hit)	K13457//disease resistance protein RPM1+ko04626//Plant-pathogen interaction	XP_025697068.1|0.0e+00|disease resistance protein RPP13-like [Arachis hypogaea]
arahy.1VPR90.3	17496	1.37	1.42	1.4	3.1	3.64	2.79	-1.08942	7.42859e-22	6.4829e-22			K13024//inositol-hexakisphosphate/diphosphoinositol-pentakisphosphate 1-kinase [EC:2.7.4.24]+ko04070//Phosphatidylinositol signaling system;K13024//inositol-hexakisphosphate/diphosphoinositol-pentakisphosphate 1-kinase [EC:2.7.4.24]+ko04070//Phosphatidylinositol signaling system;K13024//inositol-hexakisphosphate/diphosphoinositol-pentakisphosphate 1-kinase [EC:2.7.4.24]+ko04070//Phosphatidylinosi…	XP_025624037.1|1.7e-159|inositol hexakisphosphate and diphosphoinositol-pentakisphosphate kinase VIP2-like isoform X1 [Arachis hypogaea]
arahy.1VR9T8.1	7038	5.24	5.09	5.71	11.4	11.66	11.24	-1.09741	1.08626e-98	3.21631e-99			K21989//calcium permeable stress-gated cation channel	XP_027343759.1|0.0e+00|calcium permeable stress-gated cation channel 1-like [Abrus precatorius]	GO:0044425//membrane part;GO:0016021//integral component of membrane;GO:0016020//membrane;GO:0031224//intrinsic component of membrane;
arahy.1VY1KX.1	3595	0.92	0.69	0.46	0.19	0.33	0.37	1.24855	7.5237e-08	1.14408e-07			K04733//interleukin-1 receptor-associated kinase 4 [EC:2.7.11.1];K04733//interleukin-1 receptor-associated kinase 4 [EC:2.7.11.1]	XP_025681307.1|0.0e+00|receptor-like serine/threonine-protein kinase SD1-8 [Arachis hypogaea]
arahy.1VZ0XU.1	3429	6.96	6.95	7.35	3.22	2.9	2.63	1.2791	3.79297e-78	1.36073e-78		Leucine-rich receptor-like protein kinase family protein (best arabidopsis hit)	K13420//LRR receptor-like serine/threonine-protein kinase FLS2 [EC:2.7.11.1]+ko04016//MAPK signaling pathway - plant+ko04626//Plant-pathogen interaction	XP_025612273.1|0.0e+00|probable LRR receptor-like serine/threonine-protein kinase At4g36180 [Arachis hypogaea]	GO:0031224//intrinsic component of membrane;GO:0016021//integral component of membrane;GO:0044425//membrane part;GO:0016020//membrane;GO:0097159//organic cyclic compound binding;GO:0043167//ion binding;GO:0016740//transferase activity;GO:0097367//carbohydrate derivative binding;GO:1901265//nucleoside phosphate binding;GO:1901363//heterocyclic compound binding;GO:0032553//ribonucleotide binding;GO…
arahy.1W1XCQ.2	24552	3.91	3.66	4.04	0.13	0.14	0.17	4.73857	0	0			K19613//leucine-rich repeat protein SHOC2;K13459//disease resistance protein RPS2+ko04626//Plant-pathogen interaction;K19613//leucine-rich repeat protein SHOC2;K13459//disease resistance protein RPS2+ko04626//Plant-pathogen interaction	XP_016182832.1|0.0e+00|uncharacterized protein LOC107624875 [Arachis ipaensis]
arahy.1W2FB9.1	3238	6.1	6.46	6.59	3.36	3.18	2.52	1.08029	2.12072e-24	1.72977e-24			K10848//DNA excision repair protein ERCC-4 [EC:3.1.-.-]+ko03420//Nucleotide excision repair;K20782//hydroxyproline O-arabinosyltransferase [EC:2.4.2.58]+ko00514//Other types of O-glycan biosynthesis	XP_025698419.1|2.9e-201|uncharacterized protein LOC112800383 [Arachis hypogaea]	GO:0044425//membrane part;GO:0031224//intrinsic component of membrane;GO:0016020//membrane;GO:0016021//integral component of membrane;GO:0016859//cis-trans isomerase activity;GO:0003824//catalytic activity;GO:0003755//peptidyl-prolyl cis-trans isomerase activity;GO:0140096//catalytic activity, acting on a protein;GO:0016853//isomerase activity;
arahy.1W2XBD.1	1809	0.74	0.53	0.4	1.91	1.55	1.54	-1.5836	1.05582e-11	1.31408e-11			K15501//serine/threonine-protein phosphatase 6 regulatory subunit 3	XP_016169955.1|6.8e-27|serine/threonine-protein phosphatase 6 regulatory subunit 3-B isoform X1 [Arachis ipaensis]
arahy.1W3D05.1	2073	119.73	112.68	116.15	29.05	29.67	32.36	1.93459	0	0			K04733//interleukin-1 receptor-associated kinase 4 [EC:2.7.11.1]	XP_016190780.1|7.0e-147|thaumatin-like protein [Arachis ipaensis]
arahy.1W4SSV.1	2451	0.74	0.64	0.92	0.32	0.32	0.24	1.37926	4.1525e-08	6.22821e-08			K08900//mitochondrial chaperone BCS1	XP_016182064.1|1.0e-296|AAA-ATPase ASD, mitochondrial [Arachis ipaensis]
arahy.1W5AMY.1	8551	67.91	69.66	67.62	178.06	170.43	168.49	-1.32391	0	0			K16911//ATP-dependent RNA helicase DDX21 [EC:3.6.4.13];K16911//ATP-dependent RNA helicase DDX21 [EC:3.6.4.13]	XP_016175005.1|0.0e+00|DEAD-box ATP-dependent RNA helicase 3, chloroplastic [Arachis ipaensis]
arahy.1W5Q5L.1	4135	0.09	0	0.03	0.18	0.26	0.12	-2.26761	1.82374e-05	3.28768e-05			K17085//transmembrane 9 superfamily member 1	XP_025609447.1|0.0e+00|transmembrane 9 superfamily member 2-like [Arachis hypogaea]
arahy.1W5XG7.1	3099	0.04	0	0	0.12	0.14	0.08	-3.17283	0.000534546	0.00111339			K19916//double C2-like domain-containing protein alpha;K04733//interleukin-1 receptor-associated kinase 4 [EC:2.7.11.1];K19938//rabphilin-3A;K03511//DNA polymerase kappa [EC:2.7.7.7]	XP_015934125.2|0.0e+00|synaptotagmin-2-like [Arachis duranensis]
arahy.1W779N.3	4632	3.01	2.67	2	7.63	9.24	5.52	-1.54914	2.61082e-37	1.6196e-37			K00860//adenylylsulfate kinase [EC:2.7.1.25]+ko00920//Sulfur metabolism+ko00230//Purine metabolism+ko01100//Metabolic pathways;K00860//adenylylsulfate kinase [EC:2.7.1.25]+ko00920//Sulfur metabolism+ko00230//Purine metabolism+ko01100//Metabolic pathways;K00860//adenylylsulfate kinase [EC:2.7.1.25]+ko00920//Sulfur metabolism+ko00230//Purine metabolism+ko01100//Metabolic pathways	EOY11244.1|1.7e-66|Adenosine-5'-phosphosulfate (APS) kinase 3 [Theobroma cacao]	GO:0019748//secondary metabolic process;GO:0009987//cellular process;GO:0008152//metabolic process;GO:0000103//sulfate assimilation;GO:0044550//secondary metabolite biosynthetic process;GO:0044249//cellular biosynthetic process;GO:0009404//toxin metabolic process;GO:0017144//drug metabolic process;GO:0006790//sulfur compound metabolic process;GO:0009058//biosynthetic process;GO:0044237//cellular …
arahy.1WCD0X.1	2118	8.2	7.04	13.09	4.07	5.73	3.05	1.13917	1.67548e-42	9.44877e-43			K11584//serine/threonine-protein phosphatase 2A regulatory subunit B'+ko03015//mRNA surveillance pathway;K13865//solute carrier family 7 (cationic amino acid transporter), member 3;K13863//solute carrier family 7 (cationic amino acid transporter), member 1	RDX63550.1|4.8e-245|putative polyamine transporter, partial [Mucuna pruriens]	GO:0031224//intrinsic component of membrane;GO:0044425//membrane part;GO:0016021//integral component of membrane;GO:0016020//membrane;GO:0022857//transmembrane transporter activity;GO:0005215//transporter activity;
arahy.1WCV8C.1	3319	1.72	1.6	2.01	0.12	0.18	0.27	3.22629	1.87329e-55	8.73763e-56			K18134//EGF domain-specific O-GlcNAc transferase [EC:2.4.1.255]+ko00514//Other types of O-glycan biosynthesis	XP_025604368.1|0.0e+00|uncharacterized protein LOC112696008 [Arachis hypogaea]	GO:0016020//membrane;GO:0044425//membrane part;GO:0016021//integral component of membrane;GO:0031224//intrinsic component of membrane;GO:0016757//transferase activity, transferring glycosyl groups;GO:0016740//transferase activity;GO:0003824//catalytic activity;
arahy.1WJI3I.1	5466	25.34	25.44	25.98	5.65	6.04	6.74	2.05704	3.40737e-282	3.81939e-283			K20667//beta-amyrin 28-monooxygenase [EC:1.14.14.126]	XP_025689073.1|2.4e-287|beta-amyrin 28-monooxygenase-like [Arachis hypogaea]	GO:0044425//membrane part;GO:0031224//intrinsic component of membrane;GO:0016020//membrane;GO:0016021//integral component of membrane;GO:0005506//iron ion binding;GO:0020037//heme binding;GO:0046914//transition metal ion binding;GO:0043169//cation binding;GO:0005488//binding;GO:0003824//catalytic activity;GO:0097159//organic cyclic compound binding;GO:0046906//tetrapyrrole binding;GO:0046872//met…
arahy.1WM0Q4.1	3090	0.18	0.81	0.54	1.54	1.42	1.25	-1.4589	4.77459e-11	6.12619e-11			K04733//interleukin-1 receptor-associated kinase 4 [EC:2.7.11.1]	XP_016166272.1|7.8e-222|probable serine/threonine-protein kinase PBL23 [Arachis ipaensis]	GO:0004672//protein kinase activity;GO:0032555//purine ribonucleotide binding;GO:0097159//organic cyclic compound binding;GO:0008144//drug binding;GO:0043168//anion binding;GO:0000166//nucleotide binding;GO:0097367//carbohydrate derivative binding;GO:0140096//catalytic activity, acting on a protein;GO:0016772//transferase activity, transferring phosphorus-containing groups;GO:0003824//catalytic a…
arahy.1WNY7F.1	5139	11.12	9.54	10.24	3.96	3.66	3.54	1.46699	6.66883e-104	1.8854e-104			K00850//6-phosphofructokinase 1 [EC:2.7.1.11]+ko00010//Glycolysis / Gluconeogenesis+ko00030//Pentose phosphate pathway+ko01230//Biosynthesis of amino acids+ko03018//RNA degradation+ko01100//Metabolic pathways+ko00052//Galactose metabolism+ko00051//Fructose and mannose metabolism+ko01110//Biosynthesis of secondary metabolites+ko01200//Carbon metabolism	XP_016190273.1|0.0e+00|ATP-dependent 6-phosphofructokinase 5, chloroplastic [Arachis ipaensis]	GO:0006796//phosphate-containing compound metabolic process;GO:0009987//cellular process;GO:0019637//organophosphate metabolic process;GO:0044237//cellular metabolic process;GO:0008152//metabolic process;GO:1901135//carbohydrate derivative metabolic process;GO:0006793//phosphorus metabolic process;GO:0006002//fructose 6-phosphate metabolic process;GO:0071704//organic substance metabolic process;G…
arahy.1WNZ6F.1	807	0.58	1.4	1.01	2.96	2.13	1.6	-1.16084	2.00498e-06	3.35416e-06			K11724//bromodomain testis-specific protein;K11684//bromodomain-containing factor 1;K11721//bromodomain-containing protein 3	XP_025611365.1|3.8e-155|transcription factor GTE12-like [Arachis hypogaea]
arahy.1WT5S9.1	1788	18.39	16.25	17.88	2.46	2.76	2.52	2.76075	1.79411e-219	2.584e-220			K01728//pectate lyase [EC:4.2.2.2]+ko00040//Pentose and glucuronate interconversions	XP_027349150.1|4.7e-233|probable pectate lyase 12 [Abrus precatorius]	GO:0045490//pectin catabolic process;GO:0009056//catabolic process;GO:0009987//cellular process;GO:0045488//pectin metabolic process;GO:0044237//cellular metabolic process;GO:0042737//drug catabolic process;GO:0044248//cellular catabolic process;GO:0017144//drug metabolic process;GO:0043170//macromolecule metabolic process;GO:1901575//organic substance catabolic process;GO:0016052//carbohydrate c…
arahy.1WY19I.1	957	0.14	0.09	0	1.55	0.89	0.71	-3.75951	3.87438e-09	5.46909e-09			K15104//solute carrier family 25 (mitochondrial oxoglutarate transporter), member 11	XP_016163278.1|3.1e-112|molybdate-anion transporter [Arachis ipaensis]
arahy.1X31DU.1	1741	70.48	73.74	70.91	7.32	7.57	7.14	3.28689	0	0			K05933//aminocyclopropanecarboxylate oxidase [EC:1.14.17.4]+ko01100//Metabolic pathways+ko01110//Biosynthesis of secondary metabolites+ko00270//Cysteine and methionine metabolism	XP_015934593.1|4.3e-160|1-aminocyclopropane-1-carboxylate oxidase 5 [Arachis duranensis]	GO:0043167//ion binding;GO:0016641//oxidoreductase activity, acting on the CH-NH2 group of donors, oxygen as acceptor;GO:0009815//1-aminocyclopropane-1-carboxylate oxidase activity;GO:0005488//binding;GO:0043169//cation binding;GO:0003824//catalytic activity;GO:0016491//oxidoreductase activity;GO:0046872//metal ion binding;GO:0016638//oxidoreductase activity, acting on the CH-NH2 group of donors;
arahy.1X45M3.1	1605	6.22	4.17	5.88	0	0	0	9.91128	3.49618e-83	1.19433e-83			K22395//cinnamyl-alcohol dehydrogenase [EC:1.1.1.195]+ko01100//Metabolic pathways+ko01110//Biosynthesis of secondary metabolites+ko00940//Phenylpropanoid biosynthesis	XP_027347063.1|7.6e-272|berberine bridge enzyme-like 13 [Abrus precatorius]	GO:0044425//membrane part;GO:0016021//integral component of membrane;GO:0031224//intrinsic component of membrane;GO:0016020//membrane;GO:0097159//organic cyclic compound binding;GO:0071949//FAD binding;GO:0050660//flavin adenine dinucleotide binding;GO:0005488//binding;GO:0003824//catalytic activity;GO:0016491//oxidoreductase activity;GO:0043167//ion binding;GO:0000166//nucleotide binding;GO:0043…
arahy.1X7LEL.1	3632	1.76	1.72	1.63	3.55	3.37	3.73	-1.05866	4.96819e-19	4.69826e-19			K10999//cellulose synthase A [EC:2.4.1.12]	XP_016202279.1|2.1e-181|uncharacterized protein LOC107643207 [Arachis ipaensis]
arahy.1XFG43.1	1007	0	0	0	0.46	0.27	0.24	-4.49139	0.000395494	0.00081257				XP_025701778.1|2.5e-114|zinc finger protein JAGGED-like isoform X1 [Arachis hypogaea]
arahy.1XTR65.1	7047	4.21	5.02	4.89	0.46	0.56	0.42	3.28895	1.68013e-101	4.85042e-102				XP_016177358.1|2.9e-151|membrane protein of ER body 1 isoform X1 [Arachis ipaensis]	GO:0031224//intrinsic component of membrane;GO:0016021//integral component of membrane;GO:0044425//membrane part;GO:0016020//membrane;
arahy.1YGI10.1	3271	4.35	4.12	4.5	18.94	18.2	18.69	-2.10747	2.96783e-254	3.68976e-255			K01913//acetate---CoA ligase [EC:6.2.1.1]+ko00010//Glycolysis / Gluconeogenesis+ko01100//Metabolic pathways+ko01110//Biosynthesis of secondary metabolites+ko00620//Pyruvate metabolism+ko01200//Carbon metabolism+ko00630//Glyoxylate and dicarboxylate metabolism	XP_025609542.1|0.0e+00|probable acyl-activating enzyme 6 [Arachis hypogaea]	GO:0003824//catalytic activity;
arahy.1Z1K26.1	2518	0.06	0	0	0.18	0.18	0.23	-3.28478	2.26297e-05	4.11683e-05			K09338//homeobox-leucine zipper protein	XP_016192695.1|1.8e-173|homeobox-leucine zipper protein HAT5 [Arachis ipaensis]	GO:0031325//positive regulation of cellular metabolic process;GO:0051171//regulation of nitrogen compound metabolic process;GO:0019219//regulation of nucleobase-containing compound metabolic process;GO:0010556//regulation of macromolecule biosynthetic process;GO:1902680//positive regulation of RNA biosynthetic process;GO:0031323//regulation of cellular metabolic process;GO:0045935//positive regul…
arahy.1Z2J14.1	3087	1.06	0.84	0.87	2.78	2.56	2.82	-1.55752	2.33209e-31	1.62385e-31			K14684//solute carrier family 25 (mitochondrial phosphate transporter), member 23/24/25/41	XP_015944788.1|5.5e-232|adenine nucleotide transporter BT1, chloroplastic/mitochondrial-like [Arachis duranensis]	GO:0031224//intrinsic component of membrane;GO:0016021//integral component of membrane;GO:0044425//membrane part;GO:0016020//membrane;GO:0005215//transporter activity;GO:0022857//transmembrane transporter activity;
arahy.1Z4Y0D.1	2041	0.84	0.91	1.32	0	0.06	0	5.73885	1.70859e-27	1.29057e-27				XP_015964872.1|1.1e-77|uncharacterized protein LOC107488631 [Arachis duranensis]
arahy.1Z7E6G.1	2958	1.88	1.37	1.71	0	0.08	0.11	4.70872	4.00188e-32	2.74128e-32			K16296//serine carboxypeptidase-like clade I [EC:3.4.16.-]	XP_025617192.1|2.6e-223|serine carboxypeptidase-like 18 [Arachis hypogaea]
arahy.1Z7GQF.1	4371	12.46	11.78	11.78	3.68	3.51	3.05	1.79801	2.06558e-110	5.5298e-111	G2-like		K06236//collagen, type I, alpha+ko04933//AGE-RAGE signaling pathway in diabetic complications;K14491//two-component response regulator ARR-B family+ko04075//Plant hormone signal transduction	XP_020975235.1|1.3e-157|transcription repressor KAN1-like isoform X1 [Arachis ipaensis]
arahy.1ZU96Y.1	3491	8.55	7.28	7.94	16.64	18.39	19.11	-1.18376	5.81529e-121	1.43812e-121				XP_027357528.1|3.7e-148|hypersensitive-induced response protein 1 isoform X1 [Abrus precatorius]
arahy.1ZZG3Z.2	5111	1.09	1.06	1.04	2.58	2.38	2.25	-1.17199	2.57722e-24	2.10853e-24			K07739//elongator complex protein 3 [EC:2.3.1.48];K07739//elongator complex protein 3 [EC:2.3.1.48]	XP_025688554.1|5.0e-281|uncharacterized protein LOC112790390 [Arachis hypogaea]	GO:0006779//porphyrin-containing compound biosynthetic process;GO:0006725//cellular aromatic compound metabolic process;GO:0009058//biosynthetic process;GO:1901360//organic cyclic compound metabolic process;GO:0009987//cellular process;GO:0008152//metabolic process;GO:0018130//heterocycle biosynthetic process;GO:0034641//cellular nitrogen compound metabolic process;GO:0044237//cellular metabolic …
arahy.2000FW.1	4731	2.69	2.38	2.36	12.09	11.08	10.41	-2.17597	1.44942e-177	2.55145e-178				XP_020960549.1|3.6e-105|uncharacterized protein LOC107605015 isoform X3 [Arachis ipaensis]
arahy.201IN6.1	4442	0.15	0.04	0.06	0.24	0.28	0.18	-1.5	0.000429513	0.000886221				XP_020971343.1|0.0e+00|uncharacterized protein LOC110268786 isoform X2 [Arachis ipaensis]	GO:0006164//purine nucleotide biosynthetic process;GO:0090407//organophosphate biosynthetic process;GO:0071704//organic substance metabolic process;GO:0006807//nitrogen compound metabolic process;GO:0009987//cellular process;GO:0009205//purine ribonucleoside triphosphate metabolic process;GO:0006163//purine nucleotide metabolic process;GO:0098655//cation transmembrane transport;GO:0044238//primar…
arahy.2028G8.1	759	2.1	2.18	5.95	1.47	1.14	1.29	1.39089	3.47736e-08	5.18937e-08			K22020//mucin-19	XP_020965485.1|9.0e-31|uncharacterized protein LOC110266058, partial [Arachis ipaensis]
arahy.202SR0.2	5155	0.44	0.39	0.29	2.66	2.25	2.37	-2.70679	3.07134e-49	1.55971e-49			K00975//glucose-1-phosphate adenylyltransferase [EC:2.7.7.27]+ko00520//Amino sugar and nucleotide sugar metabolism+ko01100//Metabolic pathways+ko00500//Starch and sucrose metabolism+ko01110//Biosynthesis of secondary metabolites;K00975//glucose-1-phosphate adenylyltransferase [EC:2.7.7.27]+ko00520//Amino sugar and nucleotide sugar metabolism+ko01100//Metabolic pathways+ko00500//Starch and sucrose…	XP_025645848.1|5.1e-298|glucose-1-phosphate adenylyltransferase large subunit-like [Arachis hypogaea]	GO:0009058//biosynthetic process;GO:0006073//cellular glucan metabolic process;GO:0009987//cellular process;GO:0055114//oxidation-reduction process;GO:0005977//glycogen metabolic process;GO:0005978//glycogen biosynthetic process;GO:0005976//polysaccharide metabolic process;GO:0009250//glucan biosynthetic process;GO:0033692//cellular polysaccharide biosynthetic process;GO:0044237//cellular metabol…
arahy.204G50.1	2612	6.69	7.09	7.43	0.11	0	0.1	6.64747	1.42574e-143	3.01375e-144			K04628//ceramide galactosyltransferase [EC:2.4.1.47]+ko00600//Sphingolipid metabolism+ko01100//Metabolic pathways+ko00565//Ether lipid metabolism;K13691//pathogen-inducible salicylic acid glucosyltransferase [EC:2.4.1.-]	XP_016194359.1|8.5e-273|UDP-glycosyltransferase 83A1 [Arachis ipaensis]
arahy.206U1W.1	2125	7.5	8.8	5.7	20.55	22.31	22.08	-1.56186	6.92555e-87	2.28308e-87	WRKY		K13459//disease resistance protein RPS2+ko04626//Plant-pathogen interaction;K16225//probable WRKY transcription factor 52+ko04626//Plant-pathogen interaction;K13424//WRKY transcription factor 33+ko04016//MAPK signaling pathway - plant+ko04626//Plant-pathogen interaction	XP_025695814.1|1.4e-185|probable WRKY transcription factor 70 [Arachis hypogaea]	GO:0044464//cell part;GO:0044424//intracellular part;GO:0005623//cell;GO:0043226//organelle;GO:0005622//intracellular;GO:0043231//intracellular membrane-bounded organelle;GO:0005634//nucleus;GO:0043229//intracellular organelle;GO:0043227//membrane-bounded organelle;GO:0043565//sequence-specific DNA binding;GO:0005488//binding;GO:1901363//heterocyclic compound binding;GO:0003700//DNA binding trans…
arahy.20ERFR.1	820	16.44	19.35	16.75	77.21	82.82	84.82	-2.22154	0	0			K03116//sec-independent protein translocase protein TatA+ko03060//Protein export	XP_025620099.1|1.3e-107|sec-independent protein translocase protein TATB, chloroplastic-like [Arachis hypogaea]	GO:0009987//cellular process;GO:0032940//secretion by cell;GO:0002790//peptide secretion;GO:0046903//secretion;GO:0071705//nitrogen compound transport;GO:0071702//organic substance transport;GO:0042886//amide transport;GO:0008104//protein localization;GO:0051234//establishment of localization;GO:0033036//macromolecule localization;GO:0051179//localization;GO:0009306//protein secretion;GO:0006810/…
arahy.20HJGU.2	14554	25.42	24.46	23.56	50.85	47.85	46.27	-1.0523	0	0			K02470//DNA gyrase subunit B [EC:5.99.1.3];K02470//DNA gyrase subunit B [EC:5.99.1.3];K22733//magnesium transporter;K20478//golgin subfamily B member 1;K09291//nucleoprotein TPR+ko03013//RNA transport;K10400//kinesin family member 15;K20283//golgin subfamily A member 4;K22733//magnesium transporter;K20478//golgin subfamily B member 1;K09291//nucleoprotein TPR+ko03013//RNA transport;K00826//branch…	XP_025604254.1|0.0e+00|DNA gyrase subunit B, chloroplastic/mitochondrial-like [Arachis hypogaea]
arahy.20K2MK.1	8896	6.48	7.83	7.19	14.96	17	16.57	-1.1453	2.71131e-59	1.20255e-59				XP_025656399.1|2.2e-168|uncharacterized protein LOC112751462 [Arachis hypogaea]
arahy.20LE50.4	8704	0.46	0.43	0.47	1.14	1.35	1.48	-1.65591	2.95511e-16	3.07389e-16			K04733//interleukin-1 receptor-associated kinase 4 [EC:2.7.11.1];K04733//interleukin-1 receptor-associated kinase 4 [EC:2.7.11.1];K04733//interleukin-1 receptor-associated kinase 4 [EC:2.7.11.1];K04733//interleukin-1 receptor-associated kinase 4 [EC:2.7.11.1]	XP_020964908.1|7.6e-232|probable leucine-rich repeat receptor-like serine/threonine-protein kinase At3g14840 isoform X2 [Arachis ipaensis]
arahy.20ME3S.1	3040	3.79	3.54	4.57	9.02	8.91	8.55	-1.1556	8.89428e-61	3.86518e-61	WRKY		K13425//WRKY transcription factor 22+ko04016//MAPK signaling pathway - plant+ko04626//Plant-pathogen interaction	XP_016204721.1|9.8e-210|probable WRKY transcription factor 21 [Arachis ipaensis]	GO:0044425//membrane part;GO:0016021//integral component of membrane;GO:0043226//organelle;GO:0044464//cell part;GO:0031224//intrinsic component of membrane;GO:0043227//membrane-bounded organelle;GO:0005634//nucleus;GO:0044424//intracellular part;GO:0016020//membrane;GO:0005623//cell;GO:0043229//intracellular organelle;GO:0043231//intracellular membrane-bounded organelle;GO:0005622//intracellular…
arahy.20MSI3.2	3058	0.53	0.35	0.42	0.75	2.42	1.66	-1.80568	0.000403338	0.000829489				XP_020975819.1|2.5e-24|uncharacterized protein LOC110270569 isoform X2 [Arachis ipaensis]
arahy.20QRXD.1	3474	3.45	3.11	3.61	9.46	5.92	7.22	-1.1512	4.85387e-20	4.45344e-20				XP_016171632.1|3.6e-141|uncharacterized protein LOC107613946 isoform X1 [Arachis ipaensis]
arahy.20WV1M.1	2061	11.84	14.85	12.97	3.48	3.13	1.93	2.24086	1.28754e-92	4.00826e-93			K15095//(+)-neomenthol dehydrogenase [EC:1.1.1.208]+ko00902//Monoterpenoid biosynthesis+ko01110//Biosynthesis of secondary metabolites;K15095//(+)-neomenthol dehydrogenase [EC:1.1.1.208]+ko00902//Monoterpenoid biosynthesis+ko01110//Biosynthesis of secondary metabolites	XP_025632074.1|7.3e-165|(+)-neomenthol dehydrogenase-like [Arachis hypogaea]
arahy.20WX6S.1	5187	13.39	14.57	16.19	0.07	0.15	0.55	5.82858	7.17114e-171	1.30469e-171			K00011//aldehyde reductase [EC:1.1.1.21]+ko00040//Pentose and glucuronate interconversions+ko01100//Metabolic pathways+ko00052//Galactose metabolism+ko00051//Fructose and mannose metabolism+ko00790//Folate biosynthesis+ko00561//Glycerolipid metabolism	XP_016186920.1|2.6e-165|NADP-dependent D-sorbitol-6-phosphate dehydrogenase-like [Arachis ipaensis]
arahy.20ZJRH.1	5150	0.53	0.87	0.93	0.05	0	0.05	4.64074	2.86972e-13	3.33531e-13			K13356//alcohol-forming fatty acyl-CoA reductase [EC:1.2.1.84]+ko04146//Peroxisome+ko00073//Cutin, suberine and wax biosynthesis	XP_025669766.1|5.3e-198|probable fatty acyl-CoA reductase 5 [Arachis hypogaea]
arahy.210HIX.1	6114	54.13	52.38	55.47	25.43	25.8	24	1.1055	0	0			K14780//ATP-dependent RNA helicase DHX37/DHR1 [EC:3.6.4.13];K03509//DNA polymerase eta [EC:2.7.7.7];K08176//MFS transporter, PHS family, inorganic phosphate transporter;K04733//interleukin-1 receptor-associated kinase 4 [EC:2.7.11.1];K01180//endo-1,3(4)-beta-glucanase [EC:3.2.1.6]	XP_016189476.1|0.0e+00|uncharacterized protein LOC107630764 [Arachis ipaensis]	GO:0031224//intrinsic component of membrane;GO:0044425//membrane part;GO:0016021//integral component of membrane;GO:0016020//membrane;
arahy.2128X5.1	1887	0.22	0.17	0.45	1.84	1.3	1.96	-2.62216	3.36119e-28	2.49725e-28			K01303//acylaminoacyl-peptidase [EC:3.4.19.1];K09494//T-complex protein 1 subunit beta;K00799//glutathione S-transferase [EC:2.5.1.18]+ko00480//Glutathione metabolism;K03327//multidrug resistance protein, MATE family	XP_017405956.1|6.5e-105|PREDICTED: uncharacterized protein LOC108319358 [Vigna angularis]
arahy.219RE1.1	2323	2.38	3.58	2.67	1.14	1.16	1.36	1.23822	1.21572e-15	1.29191e-15			K18810//cyclin D1/2/4, plant	XP_025679325.1|4.3e-57|cyclin-D4-1-like isoform X1 [Arachis hypogaea]
arahy.21BGD2.1	3908	10.21	11.62	11.23	27.75	30.12	28.54	-1.38735	5.0624e-181	8.72065e-182			K06182//23S rRNA pseudouridine2604 synthase [EC:5.4.99.21]	XP_025621376.1|9.6e-220|putative ribosomal large subunit pseudouridine synthase SVR1, chloroplastic [Arachis hypogaea]	GO:0006139//nucleobase-containing compound metabolic process;GO:0046483//heterocycle metabolic process;GO:0090304//nucleic acid metabolic process;GO:0009987//cellular process;GO:0009451//RNA modification;GO:0016070//RNA metabolic process;GO:0001522//pseudouridine synthesis;GO:0043170//macromolecule metabolic process;GO:0006807//nitrogen compound metabolic process;GO:0044238//primary metabolic pro…
arahy.21ET8L.1	3093	11.84	13.19	13.68	37.98	35.05	37.19	-1.51007	3.17059e-278	3.59682e-279			K11145//ribonuclease III family protein [EC:3.1.26.-]	XP_025613637.1|6.8e-139|uncharacterized protein LOC112706507 isoform X2 [Arachis hypogaea]
arahy.21F8WZ.1	4182	3.85	3.26	3.82	10.16	8.54	9.35	-1.36217	5.24752e-83	1.79485e-83			K18693//diacylglycerol diphosphate phosphatase / phosphatidate phosphatase [EC:3.1.3.81 3.1.3.4]+ko01110//Biosynthesis of secondary metabolites+ko00564//Glycerophospholipid metabolism+ko00561//Glycerolipid metabolism;K20283//golgin subfamily A member 4	RDY00833.1|2.9e-270|WEB family protein, partial [Mucuna pruriens]	GO:0051649//establishment of localization in cell;GO:0009902//chloroplast relocation;GO:0009903//chloroplast avoidance movement;GO:0009987//cellular process;GO:0051644//plastid localization;GO:0009904//chloroplast accumulation movement;GO:0016043//cellular component organization;GO:0051179//localization;GO:0051656//establishment of organelle localization;GO:0009657//plastid organization;GO:001975…
arahy.21I7WM.1	2928	9.92	7.81	11.31	4.07	3.92	4.06	1.26776	8.75073e-23	7.4556e-23			K14595//abscisate beta-glucosyltransferase [EC:2.4.1.263]+ko00906//Carotenoid biosynthesis+ko01100//Metabolic pathways+ko01110//Biosynthesis of secondary metabolites	XP_015944621.1|5.7e-126|CBS domain-containing protein CBSX2, chloroplastic isoform X2 [Arachis duranensis]
arahy.21IKS3.1	1353	16.1	16.02	15.98	7.65	8.46	7.6	1.01964	2.04061e-48	1.04818e-48			K09645//vitellogenic carboxypeptidase-like protein [EC:3.4.16.-]	XP_025694501.1|1.0e-261|serine carboxypeptidase-like 50 isoform X1 [Arachis hypogaea]
arahy.21KZ6L.2	5648	12.67	12.88	13.67	6.28	6.11	5.54	1.12863	6.68156e-149	1.36294e-149			K05236//coatomer subunit alpha;K05236//coatomer subunit alpha	XP_025614736.1|0.0e+00|coatomer subunit alpha-2-like [Arachis hypogaea]
arahy.21N9MM.1	2387	1.23	1.41	1.46	0.59	0.42	0.4	1.53997	1.07353e-11	1.3368e-11			K17893//ubiquinol oxidase [EC:1.10.3.11]	XP_025698045.1|7.4e-212|ubiquinol oxidase 2, mitochondrial-like [Arachis hypogaea]
arahy.21P17U.1	4302	4.34	4.17	3.73	10.78	8.9	10.71	-1.31267	8.60374e-52	4.21317e-52			K03354//anaphase-promoting complex subunit 7+ko04120//Ubiquitin mediated proteolysis	XP_025702440.1|3.0e-177|uncharacterized protein LOC112803150 isoform X2 [Arachis hypogaea]
arahy.21S57B.1	3040	5.2	5.7	5.32	0.19	0.35	0.37	4.14562	2.23592e-172	4.02978e-173	GRF		K22382//WD repeat-containing protein 26;K15601//lysine-specific demethylase 3 [EC:1.14.11.-]	XP_025618395.1|2.5e-232|growth-regulating factor 5-like isoform X1 [Arachis hypogaea]
arahy.21U9AI.1	11606	0.37	0.33	0.51	10.8	11.08	12.44	-4.83156	0	0			K15333//tRNA guanosine-2'-O-methyltransferase [EC:2.1.1.34];K13199//plasminogen activator inhibitor 1 RNA-binding protein;K12619//5'-3' exoribonuclease 2 [EC:3.1.13.-]+ko03018//RNA degradation+ko03008//Ribosome biogenesis in eukaryotes;K14568//rRNA small subunit pseudouridine methyltransferase Nep1 [EC:2.1.1.260]+ko03008//Ribosome biogenesis in eukaryotes	XP_025696504.1|0.0e+00|subtilisin-like protease Glyma18g48580 [Arachis hypogaea]
arahy.224FM4.1	2026	0	0	0	0.95	1.57	0	-5.63379	1.96349e-07	3.06088e-07				XP_025637166.1|1.1e-06|uncharacterized protein LOC112732619 [Arachis hypogaea]
arahy.22510N.1	4000	2.62	3.12	3	0.7	0.55	0.49	2.3316	7.52013e-69	2.98133e-69	ARF		K14486//auxin response factor+ko04075//Plant hormone signal transduction	XP_025685233.1|0.0e+00|auxin response factor 10-like [Arachis hypogaea]	GO:1903506//regulation of nucleic acid-templated transcription;GO:0009889//regulation of biosynthetic process;GO:0042221//response to chemical;GO:0010556//regulation of macromolecule biosynthetic process;GO:0060255//regulation of macromolecule metabolic process;GO:0007154//cell communication;GO:0009725//response to hormone;GO:2001141//regulation of RNA biosynthetic process;GO:0050794//regulation …
arahy.2260LN.1	2563	1.06	1.3	1.53	0.05	0.03	0	5.6065	6.12342e-37	3.82129e-37			K17579//protein phosphatase 1 regulatory subunit 42;K13126//polyadenylate-binding protein+ko03015//mRNA surveillance pathway+ko03018//RNA degradation+ko03013//RNA transport	XP_016193656.1|2.6e-285|protein terminal ear1-like isoform X2 [Arachis ipaensis]
arahy.226PX6.1	1811	0.52	0.63	0.76	1.84	1.64	0.81	-1.17058	1.35766e-05	2.42226e-05				XP_016165421.1|3.2e-95|uncharacterized protein LOC107608044 [Arachis ipaensis]	GO:0016020//membrane;GO:0044425//membrane part;GO:0031224//intrinsic component of membrane;GO:0016021//integral component of membrane;
arahy.2273GB.1	1467	0.3	0.43	0.44	2.38	2.17	2.42	-2.57729	1.53848e-26	1.18845e-26			K09494//T-complex protein 1 subunit beta;K03327//multidrug resistance protein, MATE family;K17604//zinc finger SWIM domain-containing protein 3;K15255//ATP-dependent DNA helicase PIF1 [EC:3.6.4.12];K08176//MFS transporter, PHS family, inorganic phosphate transporter	XP_015970535.1|8.4e-67|uncharacterized protein LOC107494013 [Arachis duranensis]
arahy.227FW7.1	3376	10.77	10.19	11.53	45.36	39.55	42.73	-1.97512	0	0				XP_016163455.1|3.1e-186|uncharacterized protein LOC107606008 [Arachis ipaensis]
arahy.22A3IK.1	657	3.48	3.36	3.73	1.09	1.33	1.64	1.37429	1.58513e-09	2.19214e-09			K01510//apyrase [EC:3.6.1.5]+ko00230//Purine metabolism+ko00240//Pyrimidine metabolism;K08145//MFS transporter, SP family, solute carrier family 2 (facilitated glucose transporter), member 8	XP_025693677.1|1.2e-119|protein DMP3 [Arachis hypogaea]	GO:0031224//intrinsic component of membrane;GO:0044425//membrane part;GO:0016021//integral component of membrane;GO:0016020//membrane;
arahy.22AMRS.1	2281	2.08	2.91	2.51	29.17	31.91	30.4	-3.61059	0	0			K05933//aminocyclopropanecarboxylate oxidase [EC:1.14.17.4]+ko01100//Metabolic pathways+ko01110//Biosynthesis of secondary metabolites+ko00270//Cysteine and methionine metabolism	XP_016166457.1|3.5e-172|1-aminocyclopropane-1-carboxylate oxidase [Arachis ipaensis]	GO:0003824//catalytic activity;GO:0005488//binding;GO:0016638//oxidoreductase activity, acting on the CH-NH2 group of donors;GO:0046872//metal ion binding;GO:0043169//cation binding;GO:0016491//oxidoreductase activity;GO:0016641//oxidoreductase activity, acting on the CH-NH2 group of donors, oxygen as acceptor;GO:0043167//ion binding;GO:0009815//1-aminocyclopropane-1-carboxylate oxidase activity;
arahy.22APIL.1	2160	0.11	0	0	0.73	1.07	0.58	-4.43573	2.16179e-06	3.62372e-06			K12493//ADP-ribosylation factor GTPase-activating protein 2/3+ko04144//Endocytosis	XP_025657596.1|4.8e-68|uncharacterized protein LOC112754237 isoform X2 [Arachis hypogaea]
arahy.22ASJB.1	3267	0.29	0.17	0.15	0.07	0.03	0.05	2.0499	7.64595e-06	1.3355e-05			K13466//EIX receptor 1/2+ko04626//Plant-pathogen interaction;K19613//leucine-rich repeat protein SHOC2	XP_016200515.1|0.0e+00|receptor like protein 30-like [Arachis ipaensis]
arahy.22D2TI.1	2181	0.44	0.46	0.24	0.86	0.69	0.76	-1.02384	2.60939e-05	4.77155e-05			K09597//signal peptide peptidase-like 2B [EC:3.4.23.-]	XP_025696205.1|3.1e-07|signal peptide peptidase-like 4 isoform X1 [Arachis hypogaea]
arahy.22D8Q4.2	4461	32.09	26.78	29.41	90.21	96.09	95.38	-1.57659	0	0				XP_025624954.1|4.5e-20|B3 domain-containing transcription factor VRN1-like [Arachis hypogaea]
arahy.22EC2Q.2	4140	0.15	0.17	0.17	0.39	0.46	0.39	-1.34523	0.000217331	0.000434118			K20617//cytochrome P450 family 71 subfamily A;K20617//cytochrome P450 family 71 subfamily A	XP_016184127.1|1.7e-273|cytochrome P450 83B1 [Arachis ipaensis]
arahy.22F4HD.1	3846	0.31	0.36	0.23	0	0	0	5.73137	3.75289e-08	5.61256e-08			K00981//phosphatidate cytidylyltransferase [EC:2.7.7.41]+ko01100//Metabolic pathways+ko01110//Biosynthesis of secondary metabolites+ko04070//Phosphatidylinositol signaling system+ko00564//Glycerophospholipid metabolism	XP_025645965.1|1.5e-248|phosphatidate cytidylyltransferase 1-like [Arachis hypogaea]
arahy.22G7N5.1	3520	3.81	3.69	3.73	11.92	11.25	12.48	-1.66897	3.32008e-155	6.54104e-156	Trihelix			XP_016204388.1|0.0e+00|trihelix transcription factor GT-2 [Arachis ipaensis]
arahy.22GNSN.1	1172	12.99	10.43	11.05	53.71	54.14	59.84	-2.28417	8.07797e-264	9.69824e-265			K03260//translation initiation factor 4G+ko03013//RNA transport	XP_015968732.1|9.2e-25|hydrophobic protein LTI6A [Arachis duranensis]	GO:0031224//intrinsic component of membrane;GO:0016020//membrane;GO:0044425//membrane part;GO:0016021//integral component of membrane;
arahy.22IVZ0.1	2950	0.19	0.03	0	5	5.85	5.19	-6.17032	4.41009e-114	1.14739e-114			K05282//gibberellin-44 dioxygenase [EC:1.14.11.12]+ko00904//Diterpenoid biosynthesis+ko01100//Metabolic pathways+ko01110//Biosynthesis of secondary metabolites	XP_016189719.1|1.1e-222|gibberellin 20 oxidase 1-D [Arachis ipaensis]	GO:0005488//binding;GO:0051213//dioxygenase activity;GO:0043167//ion binding;GO:0016706//oxidoreductase activity, acting on paired donors, with incorporation or reduction of molecular oxygen, 2-oxoglutarate as one donor, and incorporation of one atom each of oxygen into both donors;GO:0043169//cation binding;GO:0016705//oxidoreductase activity, acting on paired donors, with incorporation or reduc…
arahy.22KM41.1	4515	1.88	1.68	1.18	4.31	3.33	2.75	-1.12986	3.45939e-07	5.48709e-07				XP_020961763.1|1.1e-45|uncharacterized protein LOC107607536 isoform X1 [Arachis ipaensis]
arahy.22L7FB.1	8367	5.24	5.45	5.55	14.49	14.12	13.65	-1.38041	3.39569e-177	5.9896e-178			K08490//syntaxin 5+ko04130//SNARE interactions in vesicular transport	XP_025670807.1|5.0e-151|psbP domain-containing protein 5, chloroplastic-like [Arachis hypogaea]	GO:0008152//metabolic process;GO:0015979//photosynthesis;GO:0044237//cellular metabolic process;GO:0009987//cellular process;GO:0044425//membrane part;GO:0098796//membrane protein complex;GO:1902494//catalytic complex;GO:0005622//intracellular;GO:0044436//thylakoid part;GO:0009521//photosystem;GO:0034357//photosynthetic membrane;GO:0032991//macromolecular complex;GO:1990204//oxidoreductase comple…
arahy.22MEII.1	2720	0.21	0.76	0.34	2.48	2.56	2.26	-2.47918	7.46391e-20	6.89328e-20				XP_016184031.1|1.9e-100|CASP-like protein 4B4 [Arachis ipaensis]
arahy.22Q2RH.1	4618	0.25	0.25	0.1	0.51	0.59	0.48	-1.38927	3.29479e-06	5.6061e-06			K01213//galacturan 1,4-alpha-galacturonidase [EC:3.2.1.67]+ko00040//Pentose and glucuronate interconversions+ko01100//Metabolic pathways;K01184//polygalacturonase [EC:3.2.1.15]+ko00040//Pentose and glucuronate interconversions+ko01100//Metabolic pathways	XP_016189052.1|8.5e-304|probable polygalacturonase [Arachis ipaensis]
arahy.22S773.2	4033	3.22	2.46	2.88	0.03	0.2	0.12	4.09191	1.70603e-60	7.443e-61			K00279//cytokinin dehydrogenase [EC:1.5.99.12]+ko00908//Zeatin biosynthesis;K00279//cytokinin dehydrogenase [EC:1.5.99.12]+ko00908//Zeatin biosynthesis	XP_015973490.1|3.1e-228|cytokinin dehydrogenase 2 [Arachis duranensis]	GO:1901564//organonitrogen compound metabolic process;GO:0008152//metabolic process;GO:0009308//amine metabolic process;GO:0046483//heterocycle metabolic process;GO:0006807//nitrogen compound metabolic process;GO:0010817//regulation of hormone levels;GO:0065008//regulation of biological quality;GO:0071704//organic substance metabolic process;GO:0009690//cytokinin metabolic process;GO:0009987//cel…
arahy.22T4WA.1	5185	0.83	0.35	1.32	3.66	2.08	2.92	-1.78423	9.28136e-08	1.41915e-07	PBF-2-like		K14794//ribosomal RNA-processing protein 12	XP_020975931.1|4.4e-12|RRP12-like protein isoform X2 [Arachis ipaensis]
arahy.22UERI.1	5538	0	0.27	0.13	0.78	0.85	0.7	-2.55154	0.000317574	0.000645949
arahy.22VPXE.1	3736	1.83	1.94	2.13	6.66	5.74	5.32	-1.5878	1.29484e-59	5.72e-60			K07964//heparanase [EC:3.2.1.166]+ko00531//Glycosaminoglycan degradation+ko01100//Metabolic pathways	XP_025607978.1|5.7e-310|heparanase-like protein 3 [Arachis hypogaea]	GO:0016020//membrane;GO:0005623//cell;GO:0071944//cell periphery;GO:0044464//cell part;GO:0030312//external encapsulating structure;GO:0005618//cell wall;GO:0031224//intrinsic component of membrane;GO:0016021//integral component of membrane;GO:0044425//membrane part;GO:0009505//plant-type cell wall;GO:0004553//hydrolase activity, hydrolyzing O-glycosyl compounds;GO:0016787//hydrolase activity;GO:…
arahy.22X1UZ.1	447	5.66	4.4	3.81	1.43	1.42	0.9	1.89034	1.95947e-12	2.36406e-12				XP_016185234.1|5.9e-81|uncharacterized protein LOC107626858 [Arachis ipaensis]
arahy.232QQF.1	5540	1.21	1.03	1.05	2.32	2.33	2.35	-1.09255	8.28829e-25	6.69199e-25		Disease resistance protein (TIR-NBS-LRR class) family (best arabidopsis hit)	K22038//volume-regulated anion channel;K08852//serine/threonine-protein kinase/endoribonuclease IRE1 [EC:2.7.11.1 3.1.26.-]+ko04141//Protein processing in endoplasmic reticulum	XP_025616510.1|1.6e-238|TMV resistance protein N-like [Arachis hypogaea]
arahy.2331HR.1	2956	1.62	2.16	0.77	3.67	4.24	3.56	-1.33195	1.10026e-10	1.43841e-10			K16297//serine carboxypeptidase-like clade II [EC:3.4.16.-];K13066//caffeic acid 3-O-methyltransferase [EC:2.1.1.68]+ko01100//Metabolic pathways+ko01110//Biosynthesis of secondary metabolites+ko00940//Phenylpropanoid biosynthesis	XP_016174192.1|1.7e-53|RING finger protein ETP1 homolog isoform X1 [Arachis ipaensis]
arahy.233P6C.1	1360	0.67	1.31	0.65	1.97	1.77	1.55	-1.01196	0.000716399	0.00151607			K20222//importin-5	XP_016191390.1|1.7e-43|importin-5 [Arachis ipaensis]	GO:0046907//intracellular transport;GO:0071705//nitrogen compound transport;GO:0051234//establishment of localization;GO:0042886//amide transport;GO:0006606//protein import into nucleus;GO:0006886//intracellular protein transport;GO:0006913//nucleocytoplasmic transport;GO:0072594//establishment of protein localization to organelle;GO:0033365//protein localization to organelle;GO:0071702//organic …
arahy.234KWJ.1	1101	7.3	6.27	6.91	2.41	2.93	3.19	1.26226	2.08329e-24	1.6985e-24				XP_025608233.1|4.2e-213|cytochrome b561 and DOMON domain-containing protein At2g04850-like [Arachis hypogaea]	GO:0008152//metabolic process;GO:0055114//oxidation-reduction process;GO:0016020//membrane;GO:0044425//membrane part;GO:0016021//integral component of membrane;GO:0031224//intrinsic component of membrane;
arahy.237GY1.1	1896	0.25	0.14	0.12	1.48	1.87	1.27	-3.18041	3.66331e-29	2.6696e-29			K00512//steroid 17alpha-monooxygenase / 17alpha-hydroxyprogesterone deacetylase [EC:1.14.14.19 1.14.14.32]+ko01100//Metabolic pathways	XP_025624999.1|2.5e-292|cytochrome P450 71D9-like [Arachis hypogaea]
arahy.238B6D.1	4280	7.91	7.95	7.39	3.34	3.2	3.26	1.24573	2.35358e-64	9.82453e-65			K03006//DNA-directed RNA polymerase II subunit RPB1 [EC:2.7.7.6]+ko03020//RNA polymerase	XP_025695516.1|8.1e-287|cell wall protein DAN4-like isoform X1 [Arachis hypogaea]
arahy.23BIS9.4	9821	3.44	3.58	3.74	15.89	18.77	16.2	-1.93639	2.24118e-252	2.80867e-253			K11373//elongator complex protein 1;K01874//methionyl-tRNA synthetase [EC:6.1.1.10]+ko00970//Aminoacyl-tRNA biosynthesis+ko00450//Selenocompound metabolism;K01874//methionyl-tRNA synthetase [EC:6.1.1.10]+ko00970//Aminoacyl-tRNA biosynthesis+ko00450//Selenocompound metabolism;K11373//elongator complex protein 1;K11373//elongator complex protein 1;K11373//elongator complex protein 1	XP_020987129.1|1.5e-50|elongator complex protein 1 isoform X2 [Arachis duranensis]	GO:0034660//ncRNA metabolic process;GO:0034645//cellular macromolecule biosynthetic process;GO:1901566//organonitrogen compound biosynthetic process;GO:0043038//amino acid activation;GO:0008152//metabolic process;GO:0006520//cellular amino acid metabolic process;GO:0006725//cellular aromatic compound metabolic process;GO:0006418//tRNA aminoacylation for protein translation;GO:1901360//organic cyc…
arahy.23DMEQ.1	11397	0.64	0.54	0.96	0.12	0.37	0.33	1.38397	3.36981e-08	5.02431e-08			K21989//calcium permeable stress-gated cation channel	XP_025700168.1|0.0e+00|CSC1-like protein At1g69450 isoform X2 [Arachis hypogaea]
arahy.23EIYW.1	794	19.34	18.04	20.24	9.1	11.18	8.44	1.00352	3.29821e-24	2.70591e-24			K03809//NAD(P)H dehydrogenase (quinone) [EC:1.6.5.2]+ko00130//Ubiquinone and other terpenoid-quinone biosynthesis+ko01100//Metabolic pathways+ko01110//Biosynthesis of secondary metabolites	XP_015936495.1|1.3e-104|probable NAD(P)H dehydrogenase (quinone) FQR1-like 1 [Arachis duranensis]
arahy.23HYFJ.1	3985	628.72	618.27	632.35	142.96	159.47	154.27	2.03961	0	0			K01858//myo-inositol-1-phosphate synthase [EC:5.5.1.4]+ko01100//Metabolic pathways+ko00562//Inositol phosphate metabolism;K01858//myo-inositol-1-phosphate synthase [EC:5.5.1.4]+ko01100//Metabolic pathways+ko00562//Inositol phosphate metabolism	XP_015956008.1|6.4e-295|inositol-3-phosphate synthase [Arachis duranensis]	GO:0008654//phospholipid biosynthetic process;GO:0046165//alcohol biosynthetic process;GO:0046173//polyol biosynthetic process;GO:1901576//organic substance biosynthetic process;GO:1901615//organic hydroxy compound metabolic process;GO:0005975//carbohydrate metabolic process;GO:0044238//primary metabolic process;GO:0034637//cellular carbohydrate biosynthetic process;GO:0006020//inositol metabolic…
arahy.23I7N3.1	1869	2.45	1.72	2.83	6.73	5.97	6.55	-1.46081	7.26439e-43	4.07346e-43	C2C2-GATA	GATA transcription factor 2 (best arabidopsis hit)	K17895//GATA-binding protein 3;K21630//GATA-type zinc finger protein 1	XP_016182424.1|1.3e-178|GATA transcription factor 12 [Arachis ipaensis]	GO:0045935//positive regulation of nucleobase-containing compound metabolic process;GO:0065007//biological regulation;GO:0045893//positive regulation of transcription, DNA-templated;GO:1902680//positive regulation of RNA biosynthetic process;GO:0010556//regulation of macromolecule biosynthetic process;GO:0051171//regulation of nitrogen compound metabolic process;GO:2001141//regulation of RNA bios…
arahy.23K5JN.1	2948	0.49	0.34	0.78	1.85	1.36	2.3	-1.7769	1.35773e-20	1.22467e-20	G2-like		K06236//collagen, type I, alpha+ko04933//AGE-RAGE signaling pathway in diabetic complications;K14491//two-component response regulator ARR-B family+ko04075//Plant hormone signal transduction	XP_016169976.1|5.2e-246|myb-related protein 2 isoform X4 [Arachis ipaensis]
arahy.23KBJB.1	1781	0.56	0.71	0.6	1.34	1.77	1.32	-1.25426	1.77286e-06	2.95361e-06			K15503//serine/threonine-protein phosphatase 6 regulatory ankyrin repeat subunit B	XP_020962840.1|4.4e-143|uncharacterized protein LOC107610163 isoform X2 [Arachis ipaensis]
arahy.23L0XF.1	4948	0.18	0.2	0.14	0.63	0.54	0.5	-1.67486	9.61792e-11	1.2539e-10			K04733//interleukin-1 receptor-associated kinase 4 [EC:2.7.11.1];K13420//LRR receptor-like serine/threonine-protein kinase FLS2 [EC:2.7.11.1]+ko04016//MAPK signaling pathway - plant+ko04626//Plant-pathogen interaction	XP_020973985.1|0.0e+00|G-type lectin S-receptor-like serine/threonine-protein kinase SD3-1 [Arachis ipaensis]
arahy.23LUWH.1	1924	0.94	1.01	1.05	3.41	3.42	3.62	-1.80309	2.81932e-28	2.09004e-28			K00430//peroxidase [EC:1.11.1.7]+ko01100//Metabolic pathways+ko01110//Biosynthesis of secondary metabolites+ko00940//Phenylpropanoid biosynthesis	XP_025698310.1|1.5e-178|peroxidase 64-like [Arachis hypogaea]	GO:0009987//cellular process;GO:0044237//cellular metabolic process;GO:0050896//response to stimulus;GO:0044248//cellular catabolic process;GO:0051186//cofactor metabolic process;GO:0006979//response to oxidative stress;GO:0006950//response to stress;GO:0017144//drug metabolic process;GO:0042744//hydrogen peroxide catabolic process;GO:0051187//cofactor catabolic process;GO:0008152//metabolic proc…
arahy.23PF6N.3	5457	26.83	28.57	29.54	77.42	78.72	76.88	-1.46147	0	0			K00600//glycine hydroxymethyltransferase [EC:2.1.2.1]+ko00670//One carbon pool by folate+ko01230//Biosynthesis of amino acids+ko01100//Metabolic pathways+ko01110//Biosynthesis of secondary metabolites+ko00460//Cyanoamino acid metabolism+ko00260//Glycine, serine and threonine metabolism+ko01200//Carbon metabolism+ko00630//Glyoxylate and dicarboxylate metabolism;K00600//glycine hydroxymethyltransfe…	XP_015956673.1|1.1e-141|serine hydroxymethyltransferase, mitochondrial [Arachis duranensis]	GO:0042558//pteridine-containing compound metabolic process;GO:0006725//cellular aromatic compound metabolic process;GO:0006082//organic acid metabolic process;GO:0044238//primary metabolic process;GO:0044249//cellular biosynthetic process;GO:0043603//cellular amide metabolic process;GO:0006575//cellular modified amino acid metabolic process;GO:1901605//alpha-amino acid metabolic process;GO:00160…
arahy.23QZVI.1	6163	2.78	2.81	2.9	6.72	6.74	5.82	-1.18621	2.06038e-38	1.24664e-38			K14406//cleavage stimulation factor subunit 1+ko03015//mRNA surveillance pathway;K14406//cleavage stimulation factor subunit 1+ko03015//mRNA surveillance pathway	XP_016180719.1|1.0e-233|cleavage stimulation factor subunit 50 isoform X1 [Arachis ipaensis]
arahy.23T474.1	1452	88.32	89.76	90.36	275.7	260	264.23	-1.57627	0	0			K02864//large subunit ribosomal protein L10+ko03010//Ribosome	XP_025630571.1|2.5e-131|50S ribosomal protein L10, chloroplastic-like [Arachis hypogaea]	GO:0042254//ribosome biogenesis;GO:0044085//cellular component biogenesis;GO:0071840//cellular component organization or biogenesis;GO:0022613//ribonucleoprotein complex biogenesis;
arahy.23X4CC.1	3576	0.7	0.53	0.76	1.17	2	1.41	-1.2013	1.76046e-12	2.12058e-12		PREDICTED: Glycine max probable LRR receptor-like serine	K04733//interleukin-1 receptor-associated kinase 4 [EC:2.7.11.1];K13418//somatic embryogenesis receptor kinase 1 [EC:2.7.10.1 2.7.11.1]	XP_015955790.1|0.0e+00|probable LRR receptor-like serine/threonine-protein kinase At5g63710 [Arachis duranensis]	GO:0044425//membrane part;GO:0016021//integral component of membrane;GO:0031224//intrinsic component of membrane;GO:0016020//membrane;GO:1901363//heterocyclic compound binding;GO:0036094//small molecule binding;GO:0035639//purine ribonucleoside triphosphate binding;GO:0005488//binding;GO:0032553//ribonucleotide binding;GO:0016773//phosphotransferase activity, alcohol group as acceptor;GO:0004672/…
arahy.23YI7R.1	1850	7.23	5.69	5.76	18.84	14.87	12.92	-1.31974	1.83732e-31	1.2762e-31
arahy.243BFB.1	1136	3.07	4.9	3.2	8.29	6.34	8.84	-1.07193	2.32165e-09	3.23729e-09				XP_020985235.1|1.7e-56|pentatricopeptide repeat-containing protein At3g53170 isoform X4 [Arachis duranensis]
arahy.24AKL2.1	3355	1.17	1.1	0.69	0.52	0.31	0.35	1.3301	1.1366e-05	2.01429e-05			K22989//integral membrane protein GPR137	XP_025639516.1|1.4e-129|tobamovirus multiplication protein 1-like [Arachis hypogaea]
arahy.24D4KD.1	2281	2.67	1.87	2.25	6.91	6.75	6.3	-1.55686	6.38072e-37	3.98321e-37		NB-ARC domain-containing disease resistance protein (best arabidopsis hit)	K08101//phytochromobilin:ferredoxin oxidoreductase [EC:1.3.7.4]+ko00860//Porphyrin and chlorophyll metabolism+ko01110//Biosynthesis of secondary metabolites	XP_025660958.1|1.6e-67|putative disease resistance RPP13-like protein 1 [Arachis hypogaea]
arahy.24GIPR.1	1008	6.04	6.43	5.43	2.92	3.04	1.73	1.2181	7.59823e-19	7.23945e-19				XP_025683331.1|6.1e-195|uncharacterized protein LOC112784367 [Arachis hypogaea]
arahy.24IXRB.1	6277	0.76	0.55	0.31	0.08	0.16	0.46	1.19833	8.54785e-05	0.000163772				XP_015933665.1|1.2e-250|protein trichome birefringence-like 41 [Arachis duranensis]
arahy.24K8LL.1	3204	0.21	0.17	0.19	0.02	0.09	0.02	2.11763	3.24103e-05	5.97567e-05			K19613//leucine-rich repeat protein SHOC2	XP_015973012.1|0.0e+00|LRR receptor-like serine/threonine-protein kinase GSO1 [Arachis duranensis]
arahy.24L57E.1	1475	3.53	2.08	3.33	10.04	11.29	9.47	-1.78749	1.723e-25	1.36554e-25			K08737//DNA mismatch repair protein MSH6+ko03430//Mismatch repair	XP_016170133.1|7.6e-18|uncharacterized protein LOC107612880 [Arachis ipaensis]	GO:0009987//cellular process;GO:0071704//organic substance metabolic process;GO:0044238//primary metabolic process;GO:0034641//cellular nitrogen compound metabolic process;GO:0006298//mismatch repair;GO:0006139//nucleobase-containing compound metabolic process;GO:0006725//cellular aromatic compound metabolic process;GO:0050896//response to stimulus;GO:0006950//response to stress;GO:0006259//DNA m…
arahy.24LKGZ.2	3786	4.38	4.79	3.89	1.98	1.72	2.01	1.17348	5.0535e-30	3.62194e-30	NAC			XP_016188764.1|6.2e-231|NAC domain-containing protein 73-like isoform X2 [Arachis ipaensis]
arahy.24MIBH.1	3965	37.91	36.75	39.96	17.46	18.5	17.99	1.08573	2.62742e-135	5.87903e-136			K00787//farnesyl diphosphate synthase [EC:2.5.1.1 2.5.1.10]+ko00900//Terpenoid backbone biosynthesis+ko01100//Metabolic pathways+ko01110//Biosynthesis of secondary metabolites	XP_015959127.1|1.5e-197|farnesyl pyrophosphate synthase 1 isoform X1 [Arachis duranensis]	GO:0090407//organophosphate biosynthetic process;GO:0044249//cellular biosynthetic process;GO:0006644//phospholipid metabolic process;GO:0008152//metabolic process;GO:0019637//organophosphate metabolic process;GO:0006796//phosphate-containing compound metabolic process;GO:0008654//phospholipid biosynthetic process;GO:0006721//terpenoid metabolic process;GO:0033384//geranyl diphosphate biosyntheti…
arahy.24P8DN.1	1996	0.1	0.05	0	0.4	0.23	0.26	-2.5756	3.17737e-06	5.39975e-06				XP_015932761.1|3.1e-59|organ-specific protein P4 [Arachis duranensis]
arahy.24XWVK.1	4719	4.37	4.78	3.77	14.26	12.7	15.34	-1.71137	6.04858e-75	2.24522e-75			K14611//solute carrier family 23 (nucleobase transporter), member 1/2	XP_016193429.1|5.0e-49|nucleobase-ascorbate transporter 2 isoform X2 [Arachis ipaensis]
arahy.24ZZ8V.1	4424	2.03	1.88	1.68	3.98	5.24	4.51	-1.29715	4.12438e-35	2.65769e-35	bHLH		K16190//glucuronokinase [EC:2.7.1.43]+ko00520//Amino sugar and nucleotide sugar metabolism+ko00040//Pentose and glucuronate interconversions+ko01100//Metabolic pathways+ko00053//Ascorbate and aldarate metabolism;K13422//transcription factor MYC2+ko04016//MAPK signaling pathway - plant+ko04075//Plant hormone signal transduction	XP_025689426.1|0.0e+00|transcription factor SCREAM2-like [Arachis hypogaea]
arahy.2517Z7.1	2615	2.89	2.83	2.89	8.32	7.67	7.57	-1.45295	2.50986e-40	1.4688e-40				XP_016194634.1|2.1e-195|uncharacterized protein LOC107635628 [Arachis ipaensis]	GO:0003824//catalytic activity;GO:0016831//carboxy-lyase activity;GO:0016829//lyase activity;GO:0016787//hydrolase activity;GO:0016830//carbon-carbon lyase activity;
arahy.253UZ6.1	8424	4.38	3.94	4.21	12.03	12.32	12.92	-1.57439	6.58752e-242	8.56009e-243				XP_020970096.1|0.0e+00|K(+) efflux antiporter 2, chloroplastic [Arachis ipaensis]
arahy.254A05.1	177	114.03	121.34	112.16	767.67	629.53	672.82	-2.575	0	0				OMO61643.1|9.6e-09|hypothetical protein CCACVL1_23348 [Corchorus capsularis]
arahy.254HEG.2	6954	7.23	7.46	7.24	19.49	19.71	20.16	-1.43588	1.60873e-128	3.76326e-129			K00791//tRNA dimethylallyltransferase [EC:2.5.1.75]+ko00908//Zeatin biosynthesis+ko01100//Metabolic pathways+ko01110//Biosynthesis of secondary metabolites;K00791//tRNA dimethylallyltransferase [EC:2.5.1.75]+ko00908//Zeatin biosynthesis+ko01100//Metabolic pathways+ko01110//Biosynthesis of secondary metabolites	XP_025610960.1|9.3e-265|tRNA dimethylallyltransferase 9-like isoform X1 [Arachis hypogaea]	GO:0006807//nitrogen compound metabolic process;GO:0009987//cellular process;GO:0034660//ncRNA metabolic process;GO:0010467//gene expression;GO:0046483//heterocycle metabolic process;GO:0034470//ncRNA processing;GO:0044238//primary metabolic process;GO:0006139//nucleobase-containing compound metabolic process;GO:0016070//RNA metabolic process;GO:0006396//RNA processing;GO:0008152//metabolic proce…
arahy.256FDB.1	377	0	0	2	0	0	0	4.55342	0.000217684	0.000434937			K03046//DNA-directed RNA polymerase subunit beta' [EC:2.7.7.6]+ko03020//RNA polymerase;K22390//acid phosphatase type 7	EPS74505.1|3.2e-34|hypothetical protein M569_00222, partial [Genlisea aurea]
arahy.257GI5.1	290	3.12	1.34	3.69	6.59	3.71	7.05	-1.09225	0.000257986	0.000519316				XP_007158693.1|1.0e-06|hypothetical protein PHAVU_002G174300g [Phaseolus vulgaris]
arahy.259I69.4	4240	0.81	0.27	0.49	1.5	1.9	2.29	-1.87148	1.32153e-13	1.51253e-13			K11324//DNA methyltransferase 1-associated protein 1;K11324//DNA methyltransferase 1-associated protein 1;K11324//DNA methyltransferase 1-associated protein 1;K11324//DNA methyltransferase 1-associated protein 1	XP_016175223.2|2.0e-152|uncharacterized protein LOC107617863 [Arachis ipaensis]	GO:0031224//intrinsic component of membrane;GO:0016021//integral component of membrane;GO:0044425//membrane part;GO:0016020//membrane;
arahy.25C3YR.1	519	11.08	12.12	9.52	41.21	37.65	41.54	-1.88096	6.91294e-110	1.861e-110			K10955//mucin-2	XP_025698758.1|1.2e-85|uncharacterized protein LOC112800628 [Arachis hypogaea]	GO:0044436//thylakoid part;GO:0031984//organelle subcompartment;GO:0044424//intracellular part;GO:0034357//photosynthetic membrane;GO:0009534//chloroplast thylakoid;GO:0044446//intracellular organelle part;GO:0005623//cell;GO:0055035//plastid thylakoid membrane;GO:0044464//cell part;GO:0009535//chloroplast thylakoid membrane;GO:0009507//chloroplast;GO:0044434//chloroplast part;GO:0043226//organel…
arahy.25F6GK.1	1785	0.33	0.3	0.1	3.18	3.02	2.73	-3.61136	1.89694e-23	1.5857e-23				XP_016197762.1|1.1e-91|uncharacterized protein LOC107638876 [Arachis ipaensis]
arahy.25HRTQ.2	6260	6.91	6.16	5.04	10.64	13.29	13.87	-1.05088	3.9962e-42	2.26927e-42			K00891//shikimate kinase [EC:2.7.1.71]+ko01230//Biosynthesis of amino acids+ko01100//Metabolic pathways+ko01110//Biosynthesis of secondary metabolites+ko00400//Phenylalanine, tyrosine and tryptophan biosynthesis;K00891//shikimate kinase [EC:2.7.1.71]+ko01230//Biosynthesis of amino acids+ko01100//Metabolic pathways+ko01110//Biosynthesis of secondary metabolites+ko00400//Phenylalanine, tyrosine and…	XP_015943728.1|2.1e-145|probable inactive shikimate kinase like 1, chloroplastic isoform X1 [Arachis duranensis]
arahy.25IQBC.1	2237	14.02	13.96	12.21	44.26	38.7	42.46	-1.64283	1.39274e-179	2.42294e-180			K07390//monothiol glutaredoxin	XP_016193984.1|1.5e-97|monothiol glutaredoxin-S14, chloroplastic [Arachis ipaensis]	GO:0050789//regulation of biological process;GO:0065007//biological regulation;GO:0019725//cellular homeostasis;GO:0045454//cell redox homeostasis;GO:0042592//homeostatic process;GO:0009987//cellular process;GO:0050794//regulation of cellular process;GO:0065008//regulation of biological quality;GO:0043227//membrane-bounded organelle;GO:0005622//intracellular;GO:0043229//intracellular organelle;GO…
arahy.25KDWJ.1	798	15.3	12.15	14.95	1.14	1.1	0.57	3.91447	3.06308e-130	7.09786e-131				XP_015931478.1|7.8e-153|AT-hook motif nuclear-localized protein 15 [Arachis duranensis]	GO:0044424//intracellular part;GO:0044464//cell part;GO:0043229//intracellular organelle;GO:0043227//membrane-bounded organelle;GO:0043226//organelle;GO:0005622//intracellular;GO:0005634//nucleus;GO:0005623//cell;GO:0043231//intracellular membrane-bounded organelle;GO:1901363//heterocyclic compound binding;GO:0043565//sequence-specific DNA binding;GO:0003690//double-stranded DNA binding;GO:014011…
arahy.25N9LT.1	3008	1	1.12	1.3	2.15	3.13	2.74	-1.23598	1.50397e-11	1.88715e-11			K08960//casein kinase 1, epsilon [EC:2.7.11.1]	XP_018827250.1|3.6e-19|PREDICTED: casein kinase 1-like protein 6 [Juglans regia]	GO:0004674//protein serine/threonine kinase activity;GO:0017076//purine nucleotide binding;GO:0036094//small molecule binding;GO:0016740//transferase activity;GO:0032555//purine ribonucleotide binding;GO:0016301//kinase activity;GO:0000166//nucleotide binding;GO:0008144//drug binding;GO:0097367//carbohydrate derivative binding;GO:1901265//nucleoside phosphate binding;GO:0043167//ion binding;GO:00…
arahy.25PL5E.1	2841	9.66	10.41	8.69	20.65	20.7	19.86	-1.09044	1.20515e-82	4.14005e-83	Tify		K13464//jasmonate ZIM domain-containing protein+ko04075//Plant hormone signal transduction	XP_025614395.1|9.6e-89|protein TIFY 3B-like [Arachis hypogaea]
arahy.25Q9K5.1	3579	0.04	0.06	0.14	0.25	0.14	0.19	-1.25699	0.000852544	0.0018211		Glycine max NB-LRR type disease resistance protein Rps1-k-1 (Rps1-k-1) and NB-LRR type disease resistance protein Rps1-k-2 (Rps1-k-2) genes, complete cds.	K19613//leucine-rich repeat protein SHOC2;K12818//ATP-dependent RNA helicase DHX8/PRP22 [EC:3.6.4.13]+ko03040//Spliceosome;K22038//volume-regulated anion channel	XP_020970540.1|0.0e+00|putative disease resistance protein At3g14460 isoform X5 [Arachis ipaensis]
arahy.25UELG.1	483	21.78	23.93	23.81	3.13	3.08	0.84	3.30559	1.70315e-75	6.29421e-76				XP_025606278.1|7.4e-60|uncharacterized protein LOC112697356 [Arachis hypogaea]
arahy.25V5XE.1	1112	1.2	0.52	1.13	0.33	0.22	0.48	1.4593	5.33852e-05	0.000100419			K10525//allene oxide cyclase [EC:5.3.99.6]+ko00592//alpha-Linolenic acid metabolism+ko01100//Metabolic pathways+ko01110//Biosynthesis of secondary metabolites	XP_020990805.1|6.6e-111|allene oxide cyclase, chloroplastic [Arachis duranensis]
arahy.25X103.1	2706	1.12	1.1	1.36	0.95	0.45	0.34	1.03941	9.15185e-07	1.49483e-06	G2-like		K14491//two-component response regulator ARR-B family+ko04075//Plant hormone signal transduction	XP_016201759.1|1.1e-200|transcription factor HHO5 isoform X1 [Arachis ipaensis]
arahy.26781N.1	12090	2.8	2.72	2.61	0.04	0.12	0.08	5.0635	8.36937e-97	2.51976e-97	bHLH		K13422//transcription factor MYC2+ko04016//MAPK signaling pathway - plant+ko04075//Plant hormone signal transduction;K03404//magnesium chelatase subunit D [EC:6.6.1.1]+ko00860//Porphyrin and chlorophyll metabolism+ko01100//Metabolic pathways+ko01110//Biosynthesis of secondary metabolites;K13422//transcription factor MYC2+ko04016//MAPK signaling pathway - plant+ko04075//Plant hormone signal transd…	XP_025634325.1|0.0e+00|basic helix-loop-helix protein A-like isoform X1 [Arachis hypogaea]
arahy.2696AG.1	983	0	1.01	0.47	2.3	2.93	1.49	-2.18143	3.24801e-05	5.98923e-05				XP_015932077.1|2.4e-34|uncharacterized protein LOC107458385 [Arachis duranensis]	GO:0044444//cytoplasmic part;GO:0009507//chloroplast;GO:0043229//intracellular organelle;GO:0043227//membrane-bounded organelle;GO:0043231//intracellular membrane-bounded organelle;GO:0005622//intracellular;GO:0044464//cell part;GO:0043226//organelle;GO:0044424//intracellular part;GO:0005737//cytoplasm;GO:0005623//cell;GO:0009536//plastid;
arahy.269ICV.1	7710	6.45	6.93	5.6	27.92	27.36	27.04	-2.08436	0	0				XP_020960554.1|2.3e-308|uncharacterized protein LOC107605026 isoform X2 [Arachis ipaensis]
arahy.26BHGP.1	2264	2.04	1.98	2.34	0	0.1	0.05	5.34386	6.02717e-31	4.24006e-31			K15255//ATP-dependent DNA helicase PIF1 [EC:3.6.4.12];K01206//alpha-L-fucosidase [EC:3.2.1.51]+ko00511//Other glycan degradation	XP_025644829.1|2.1e-185|desiccation-related protein PCC13-62-like [Arachis hypogaea]
arahy.26E61A.1	2469	0.92	1.09	1.32	0.23	0	0.26	2.93037	5.12337e-11	6.58501e-11				XP_025621954.1|3.6e-85|uncharacterized protein LOC112714551 isoform X3 [Arachis hypogaea]
arahy.26GAKU.1	8349	0.08	0.02	0	3.51	4.01	3.99	-6.91518	1.39344e-167	2.58274e-168	ABI3VP1	Hordeum vulgare subsp. vulgare mRNA for predicted protein, complete cds, clone: NIASHv2087M16	K04733//interleukin-1 receptor-associated kinase 4 [EC:2.7.11.1];K09287//RAV-like factor;K04733//interleukin-1 receptor-associated kinase 4 [EC:2.7.11.1];K09287//RAV-like factor	XP_025639904.1|3.3e-299|B3 domain-containing transcription factor NGA3-like [Arachis hypogaea]	GO:0043226//organelle;GO:0005622//intracellular;GO:0005634//nucleus;GO:0044424//intracellular part;GO:0043231//intracellular membrane-bounded organelle;GO:0043227//membrane-bounded organelle;GO:0044464//cell part;GO:0005623//cell;GO:0043229//intracellular organelle;GO:0003676//nucleic acid binding;GO:0097159//organic cyclic compound binding;GO:1901363//heterocyclic compound binding;GO:0003677//DN…
arahy.26H0NE.1	6198	0.86	0.88	1.19	2.61	2.33	2.83	-1.41039	1.66589e-16	1.71603e-16				XP_016162241.1|1.1e-182|uncharacterized protein LOC107605021 [Arachis ipaensis]	GO:0044267//cellular protein metabolic process;GO:1901564//organonitrogen compound metabolic process;GO:0043170//macromolecule metabolic process;GO:0071704//organic substance metabolic process;GO:0019538//protein metabolic process;GO:0044260//cellular macromolecule metabolic process;GO:0009987//cellular process;GO:0010467//gene expression;GO:0071586//CAAX-box protein processing;GO:0080120//CAAX-b…
arahy.26JPZN.1	2409	10.25	10.88	11.4	27.38	27.8	27.61	-1.34892	1.43033e-191	2.34185e-192				XP_015934383.1|1.9e-123|thylakoid lumenal 17.4 kDa protein, chloroplastic [Arachis duranensis]
arahy.26KYL2.1	3196	8.08	8.96	8.44	18.16	18.43	17.65	-1.09077	6.47367e-79	2.30862e-79				XP_025618208.1|1.2e-172|protein FLUORESCENT IN BLUE LIGHT, chloroplastic-like [Arachis hypogaea]	GO:0016021//integral component of membrane;GO:0016020//membrane;GO:0031224//intrinsic component of membrane;GO:0044425//membrane part;
arahy.26LP8U.1	3269	84.66	85.21	83.58	214.7	208.62	215.51	-1.33487	0	0		Pyridoxal phosphate (PLP)-dependent transferases superfamily protein (best arabidopsis hit); SHR5-receptor-like kinase, putative (best rice hit)	K01845//glutamate-1-semialdehyde 2,1-aminomutase [EC:5.4.3.8]+ko00860//Porphyrin and chlorophyll metabolism+ko01100//Metabolic pathways+ko01110//Biosynthesis of secondary metabolites	XP_025686391.1|2.9e-266|glutamate-1-semialdehyde 2,1-aminomutase, chloroplastic [Arachis hypogaea]	GO:0015994//chlorophyll metabolic process;GO:0006783//heme biosynthetic process;GO:0044249//cellular biosynthetic process;GO:0071704//organic substance metabolic process;GO:0033014//tetrapyrrole biosynthetic process;GO:0033013//tetrapyrrole metabolic process;GO:1901564//organonitrogen compound metabolic process;GO:0034641//cellular nitrogen compound metabolic process;GO:0018130//heterocycle biosy…
arahy.26N38E.1	733	2.34	0.83	1.02	4.81	3.56	2.83	-1.41731	4.23423e-06	7.2657e-06			K22939//immediate early response 3-interacting protein 1	XP_020995948.1|4.5e-28|uncharacterized protein LOC110279954 isoform X1 [Arachis duranensis]	GO:0044425//membrane part;GO:0016020//membrane;GO:0031224//intrinsic component of membrane;GO:0016021//integral component of membrane;
arahy.26R06I.1	2587	0.61	0.66	1.47	0.27	0.42	0.15	1.7054	5.65395e-11	7.28344e-11			K01051//pectinesterase [EC:3.1.1.11]+ko00040//Pentose and glucuronate interconversions+ko01100//Metabolic pathways	XP_016188092.1|0.0e+00|probable pectinesterase/pectinesterase inhibitor 60 [Arachis ipaensis]	GO:0044238//primary metabolic process;GO:0044237//cellular metabolic process;GO:0071704//organic substance metabolic process;GO:0045488//pectin metabolic process;GO:0044248//cellular catabolic process;GO:0009057//macromolecule catabolic process;GO:0016052//carbohydrate catabolic process;GO:0045490//pectin catabolic process;GO:0071554//cell wall organization or biogenesis;GO:0045229//external enca…
arahy.26U38F.1	900	0.28	0	0	1.04	0.65	0.47	-2.97875	1.0539e-07	1.61692e-07			K04733//interleukin-1 receptor-associated kinase 4 [EC:2.7.11.1];K14492//two-component response regulator ARR-A family+ko04075//Plant hormone signal transduction	XP_015955055.1|7.0e-174|protein INAPERTURATE POLLEN1 [Arachis duranensis]	GO:0044260//cellular macromolecule metabolic process;GO:0019438//aromatic compound biosynthetic process;GO:0006725//cellular aromatic compound metabolic process;GO:0071704//organic substance metabolic process;GO:0034641//cellular nitrogen compound metabolic process;GO:0044237//cellular metabolic process;GO:0009987//cellular process;GO:0010467//gene expression;GO:0090304//nucleic acid metabolic pr…
arahy.26UNPR.1	7293	8.27	9.84	8.82	25.11	25.21	25.33	-1.49122	5.08039e-196	8.15182e-197				XP_019449073.1|2.9e-177|PREDICTED: protein trichome birefringence-like 39 [Lupinus angustifolius]	GO:0043229//intracellular organelle;GO:0044424//intracellular part;GO:0005737//cytoplasm;GO:0044444//cytoplasmic part;GO:0043231//intracellular membrane-bounded organelle;GO:0005794//Golgi apparatus;GO:0005622//intracellular;GO:0012505//endomembrane system;GO:0043226//organelle;GO:0005623//cell;GO:0043227//membrane-bounded organelle;GO:0044464//cell part;GO:0003824//catalytic activity;GO:0008374/…
arahy.26YYGP.1	2529	0.13	0.06	0.14	0.17	0.5	0.39	-1.68454	6.47536e-05	0.000122683			K23136//fraxetin 5-hydroxylase [EC:1.14.14.164]	XP_025618293.1|1.7e-302|cytochrome P450 82C4-like [Arachis hypogaea]	GO:0004497//monooxygenase activity;GO:0048037//cofactor binding;GO:0020037//heme binding;GO:0043169//cation binding;GO:0046914//transition metal ion binding;GO:0016705//oxidoreductase activity, acting on paired donors, with incorporation or reduction of molecular oxygen;GO:1901363//heterocyclic compound binding;GO:0043167//ion binding;GO:0016491//oxidoreductase activity;GO:0005488//binding;GO:004…
arahy.271EIT.1	4779	0	0	0	0.35	0.72	0.64	-6.77728	5.30741e-14	5.98202e-14			K19861//benzyl alcohol O-benzoyltransferase [EC:2.3.1.196 2.3.1.232]	XP_025657461.1|1.5e-259|benzyl alcohol O-benzoyltransferase-like [Arachis hypogaea]
arahy.271GPI.1	8085	10.89	9.61	9.38	21.79	20.07	19.2	-1.0318	7.73765e-70	3.0362e-70			K01188//beta-glucosidase [EC:3.2.1.21]+ko01100//Metabolic pathways+ko00500//Starch and sucrose metabolism+ko01110//Biosynthesis of secondary metabolites+ko00460//Cyanoamino acid metabolism+ko00940//Phenylpropanoid biosynthesis	XP_025686293.1|3.7e-276|beta-glucosidase 13-like isoform X1 [Arachis hypogaea]
arahy.272VPK.1	2634	0.1	0.12	0.23	0.47	0.6	0.43	-1.74794	4.8235e-07	7.72692e-07			K11844//ubiquitin carboxyl-terminal hydrolase 16/45 [EC:3.4.19.12];K06268//serine/threonine-protein phosphatase 2B regulatory subunit	XP_016168480.1|0.0e+00|probable myosin-binding protein 5 isoform X1 [Arachis ipaensis]	GO:0031224//intrinsic component of membrane;GO:0044425//membrane part;GO:0016021//integral component of membrane;GO:0016020//membrane;GO:0017022//myosin binding;GO:0005515//protein binding;GO:0008092//cytoskeletal protein binding;GO:0005488//binding;
arahy.274M2K.1	3336	12.01	11.89	11.51	31.4	31.34	32.33	-1.4262	9.912e-275	1.1456e-275			K05747//Wiskott-Aldrich syndrome protein+ko04144//Endocytosis	XP_025683185.1|0.0e+00|protein CHUP1, chloroplastic-like [Arachis hypogaea]
arahy.275AW9.1	1858	38.08	36.48	34.25	9.52	9.35	8.05	2.01464	0	0			K20606//mitogen-activated protein kinase kinase kinase ANP1 [EC:2.7.11.25]+ko04016//MAPK signaling pathway - plant	XP_016202348.1|3.0e-110|uncharacterized GPI-anchored protein At3g06035 [Arachis ipaensis]
arahy.275XDC.1	4040	1.92	2.01	1.85	5.38	6.79	6.56	-1.69668	1.98637e-56	9.145e-57			K03424//TatD DNase family protein [EC:3.1.21.-]	XP_016181506.1|2.1e-148|putative deoxyribonuclease TATDN1 isoform X2 [Arachis ipaensis]
arahy.27AQJK.1	5336	3.45	3.68	4.13	1.19	1.22	1.74	1.44124	6.80224e-32	4.67936e-32			K04733//interleukin-1 receptor-associated kinase 4 [EC:2.7.11.1]	XP_016200936.1|3.7e-258|uncharacterized protein LOC107642143 [Arachis ipaensis]
arahy.27B95C.1	3498	0.39	0.14	0.08	0.39	0.36	0.77	-1.32902	0.000153131	0.000300852			K22155//E3 ubiquitin-protein ligase Jade-2 [EC:2.3.2.27];K11348//bromodomain and PHD finger-containing protein 1;K22156//protein Jade-3	XP_015971544.1|2.5e-196|histone-lysine N-methyltransferase ATX5 isoform X1 [Arachis duranensis]	GO:0016020//membrane;GO:0005634//nucleus;GO:0016021//integral component of membrane;GO:0043231//intracellular membrane-bounded organelle;GO:0043229//intracellular organelle;GO:0043226//organelle;GO:0044425//membrane part;GO:0044424//intracellular part;GO:0005623//cell;GO:0005622//intracellular;GO:0044464//cell part;GO:0031224//intrinsic component of membrane;GO:0043227//membrane-bounded organelle…
arahy.27BWBV.4	11098	5.27	5.33	5.52	2.03	1.88	2.2	1.32074	2.16358e-55	1.01117e-55		Arachis hypogaea clone AHF-303L13 NBS-LRR gene cluster, complete sequence.	K22038//volume-regulated anion channel;K19613//leucine-rich repeat protein SHOC2;K22038//volume-regulated anion channel;K19613//leucine-rich repeat protein SHOC2;K19613//leucine-rich repeat protein SHOC2;K22038//volume-regulated anion channel;K08852//serine/threonine-protein kinase/endoribonuclease IRE1 [EC:2.7.11.1 3.1.26.-]+ko04141//Protein processing in endoplasmic reticulum	XP_025649498.1|0.0e+00|TMV resistance protein N-like isoform X5 [Arachis hypogaea]
arahy.27DD1R.1	2275	2.7	1.33	1.84	4.03	5.14	7.16	-1.48124	1.14622e-15	1.21707e-15			K12614//ATP-dependent RNA helicase DDX6/DHH1 [EC:3.6.4.13]+ko03018//RNA degradation	XP_020995726.1|1.8e-70|DEAD-box ATP-dependent RNA helicase 8-like [Arachis duranensis]
arahy.27DD66.1	5471	19.28	19.44	20.62	41.03	39.68	40.68	-1.03375	1.48506e-302	1.56217e-303			K03798//cell division protease FtsH [EC:3.4.24.-]	XP_016189378.1|0.0e+00|probable inactive ATP-dependent zinc metalloprotease FTSHI 1, chloroplastic isoform X1 [Arachis ipaensis]
arahy.27E6QC.1	2265	12.55	12.23	11.71	24.51	25.81	26.59	-1.07744	2.85217e-101	8.2543e-102			K20628//expansin	XP_016181153.1|8.8e-151|expansin-A8 [Arachis ipaensis]	GO:0071840//cellular component organization or biogenesis;GO:0071669//plant-type cell wall organization or biogenesis;GO:0045229//external encapsulating structure organization;GO:0009987//cellular process;GO:0016043//cellular component organization;GO:0071554//cell wall organization or biogenesis;GO:0071555//cell wall organization;GO:0009664//plant-type cell wall organization;GO:0071944//cell per…
arahy.27IYZ4.1	2523	0.15	0.34	0.27	0.56	0.33	0.76	-1.12716	0.000144649	0.000283404			K14493//gibberellin receptor GID1 [EC:3.-.-.-]+ko04075//Plant hormone signal transduction	XP_016179533.1|3.4e-261|probable carboxylesterase 11 [Arachis ipaensis]	GO:0003824//catalytic activity;GO:0016787//hydrolase activity;
arahy.27LGD1.1	2259	0.26	0.57	0.47	0.13	0	0.08	2.6161	2.89461e-06	4.9042e-06				XP_025653149.1|3.6e-99|uncharacterized protein LOC112749095 [Arachis hypogaea]
arahy.27M84H.1	2950	3.89	3.36	4.14	14.57	14.79	13.7	-1.95301	2.80787e-161	5.35417e-162				XP_016177300.2|3.8e-192|thioredoxin-like fold domain-containing protein MRL7L, chloroplastic isoform X1 [Arachis ipaensis]
arahy.27N6DD.1	3088	0.12	0.09	0.1	0.7	0.52	0.57	-2.54134	4.53938e-12	5.55416e-12			K04733//interleukin-1 receptor-associated kinase 4 [EC:2.7.11.1]	XP_020966744.1|0.0e+00|LEAF RUST 10 DISEASE-RESISTANCE LOCUS RECEPTOR-LIKE PROTEIN KINASE-like 1.1 [Arachis ipaensis]
arahy.27P2MY.1	2778	0.56	0.41	0.36	0.05	0.06	0.11	2.54355	2.7072e-11	3.43524e-11			K02184//formin 2;K05740//diaphanous 1+ko04933//AGE-RAGE signaling pathway in diabetic complications	XP_016191024.1|0.0e+00|formin-like protein 4 [Arachis ipaensis]	GO:0016020//membrane;GO:0031224//intrinsic component of membrane;GO:0016021//integral component of membrane;GO:0044425//membrane part;
arahy.27Q2VK.1	528	0.21	0.05	0	1.69	1.49	2.5	-4.47075	9.79684e-14	1.11591e-13	OFP		K01870//isoleucyl-tRNA synthetase [EC:6.1.1.5]+ko00970//Aminoacyl-tRNA biosynthesis;K14834//nucleolar complex protein 3	XP_025672153.1|1.1e-97|transcription repressor OFP3-like [Arachis hypogaea]	GO:0031323//regulation of cellular metabolic process;GO:0031326//regulation of cellular biosynthetic process;GO:0031327//negative regulation of cellular biosynthetic process;GO:0009889//regulation of biosynthetic process;GO:0031324//negative regulation of cellular metabolic process;GO:0048519//negative regulation of biological process;GO:2000112//regulation of cellular macromolecule biosynthetic …
arahy.27RA9F.1	6606	0.2	0.27	0.31	0.77	0.44	0.7	-1.29069	1.43773e-05	2.57097e-05			K04733//interleukin-1 receptor-associated kinase 4 [EC:2.7.11.1]	XP_025698238.1|2.3e-235|probable serine/threonine-protein kinase CST [Arachis hypogaea]	GO:0043167//ion binding;GO:0030554//adenyl nucleotide binding;GO:0004672//protein kinase activity;GO:0003824//catalytic activity;GO:0035639//purine ribonucleoside triphosphate binding;GO:0016740//transferase activity;GO:0032555//purine ribonucleotide binding;GO:0005524//ATP binding;GO:0140096//catalytic activity, acting on a protein;GO:0017076//purine nucleotide binding;GO:0036094//small molecule…
arahy.27RLCF.2	4489	1.32	1.37	1.53	4.82	5.4	5.12	-1.81606	7.04736e-62	3.02096e-62			K20495//long-chain fatty acid omega-monooxygenase [EC:1.14.14.80]+ko01100//Metabolic pathways+ko00071//Fatty acid degradation+ko00073//Cutin, suberine and wax biosynthesis;K20495//long-chain fatty acid omega-monooxygenase [EC:1.14.14.80]+ko01100//Metabolic pathways+ko00071//Fatty acid degradation+ko00073//Cutin, suberine and wax biosynthesis;K20495//long-chain fatty acid omega-monooxygenase [EC:1…	XP_025657471.1|5.7e-98|cytochrome P450 704C1-like [Arachis hypogaea]	GO:0016020//membrane;GO:0031224//intrinsic component of membrane;GO:0016021//integral component of membrane;GO:0044425//membrane part;GO:0048037//cofactor binding;GO:0097159//organic cyclic compound binding;GO:0043169//cation binding;GO:0046872//metal ion binding;GO:0016491//oxidoreductase activity;GO:0046914//transition metal ion binding;GO:0005488//binding;GO:0005506//iron ion binding;GO:001670…
arahy.27TAQT.1	3667	0.86	0.5	0.49	4.12	4.4	3.84	-2.71234	1.61834e-77	5.8415e-78			K09590//brassinosteroid-6-oxidase 1 [EC:1.14.-.-]+ko00905//Brassinosteroid biosynthesis+ko01100//Metabolic pathways+ko01110//Biosynthesis of secondary metabolites;K09590//brassinosteroid-6-oxidase 1 [EC:1.14.-.-]+ko00905//Brassinosteroid biosynthesis+ko01100//Metabolic pathways+ko01110//Biosynthesis of secondary metabolites	XP_015962617.1|3.9e-276|cytochrome P450 85A [Arachis duranensis]	GO:0016705//oxidoreductase activity, acting on paired donors, with incorporation or reduction of molecular oxygen;GO:0043167//ion binding;GO:1901363//heterocyclic compound binding;GO:0005506//iron ion binding;GO:0046906//tetrapyrrole binding;GO:0048037//cofactor binding;GO:0005488//binding;GO:0097159//organic cyclic compound binding;GO:0004497//monooxygenase activity;GO:0043169//cation binding;GO…
arahy.27V6C1.1	4556	1.89	1.96	2.12	5.59	4.97	5.08	-1.39032	5.39801e-43	3.02153e-43			K01883//cysteinyl-tRNA synthetase [EC:6.1.1.16]+ko00970//Aminoacyl-tRNA biosynthesis	XP_016171212.1|0.0e+00|cysteine--tRNA ligase, chloroplastic/mitochondrial isoform X1 [Arachis ipaensis]	GO:0006520//cellular amino acid metabolic process;GO:1901360//organic cyclic compound metabolic process;GO:0043604//amide biosynthetic process;GO:0006399//tRNA metabolic process;GO:0034660//ncRNA metabolic process;GO:0006139//nucleobase-containing compound metabolic process;GO:0019538//protein metabolic process;GO:0008152//metabolic process;GO:0006518//peptide metabolic process;GO:0044249//cellul…
arahy.27VNE4.2	6519	0.85	0.66	0.76	0.3	0.29	0.38	1.21677	4.08361e-07	6.50594e-07			K12742//isoprene synthase [EC:4.2.3.27]+ko00900//Terpenoid backbone biosynthesis+ko01110//Biosynthesis of secondary metabolites;K07385//1,8-cineole synthase [EC:4.2.3.108]+ko00902//Monoterpenoid biosynthesis+ko01100//Metabolic pathways+ko01110//Biosynthesis of secondary metabolites;K18108//(-)-alpha-terpineol synthase [EC:4.2.3.111]+ko00902//Monoterpenoid biosynthesis+ko01100//Metabolic pathways+…	XP_016171861.1|4.7e-311|terpene synthase 10-like isoform X1 [Arachis ipaensis]
arahy.27YA2T.1	1803	0.46	0.18	0.67	0.84	1.21	0.75	-1.10665	6.62076e-06	1.15148e-05			K17964//leucine-rich PPR motif-containing protein, mitochondrial	XP_016200436.1|0.0e+00|putative pentatricopeptide repeat-containing protein At1g12700, mitochondrial [Arachis ipaensis]
arahy.2821YK.1	3504	0.83	0.99	0.64	2.97	3.08	2.26	-1.75794	2.21876e-28	1.64167e-28				XP_025607528.1|1.6e-207|protein MULTIPOLAR SPINDLE 1-like isoform X1 [Arachis hypogaea]
arahy.284VRN.1	2068	0.06	0	0	0.33	0.19	0.44	-3.98157	5.5167e-05	0.000103935			K20178//vacuolar protein sorting-associated protein 8;K10357//myosin V	XP_020980432.1|2.0e-32|uncharacterized protein LOC110272666 [Arachis duranensis]
arahy.287SRD.1	2054	1.84	1.35	2.39	5.81	6.04	5.69	-1.65094	4.8623e-43	2.7189e-43				XP_025623701.1|4.9e-127|uncharacterized protein LOC112716063 [Arachis hypogaea]
arahy.2883QL.1	4848	13.3	13.59	13.31	1.83	1.91	1.93	2.8239	0	0			K08286//protein-serine/threonine kinase [EC:2.7.11.-]	XP_025663315.1|0.0e+00|serine/threonine-protein kinase D6PKL1-like [Arachis hypogaea]	GO:1901363//heterocyclic compound binding;GO:0097159//organic cyclic compound binding;GO:0016301//kinase activity;GO:1901265//nucleoside phosphate binding;GO:0043167//ion binding;GO:0030554//adenyl nucleotide binding;GO:0097367//carbohydrate derivative binding;GO:0005488//binding;GO:0003824//catalytic activity;GO:0016772//transferase activity, transferring phosphorus-containing groups;GO:0032553/…
arahy.28F6NF.1	1815	0.61	0.15	0.56	0.04	0.08	0	3.52512	1.71091e-08	2.50432e-08			K08243//Polyketide reductase+ko01110//Biosynthesis of secondary metabolites+ko00941//Flavonoid biosynthesis	XP_015972717.1|6.6e-163|NAD(P)H-dependent 6'-deoxychalcone synthase [Arachis duranensis]	GO:0009812//flavonoid metabolic process;GO:0008152//metabolic process;GO:0009813//flavonoid biosynthetic process;GO:0009058//biosynthetic process;GO:0071704//organic substance metabolic process;GO:1901576//organic substance biosynthetic process;GO:0005623//cell;GO:0044464//cell part;GO:0005737//cytoplasm;GO:0005829//cytosol;GO:0044444//cytoplasmic part;GO:0044424//intracellular part;GO:0005622//i…
arahy.28F7LT.1	2079	0.06	0.09	0	0.41	0.32	0.27	-2.70366	1.75654e-06	2.92481e-06		PREDICTED: Glycine max U-box domain-containing protein 33-like (LOC100799032), mRNA	K04733//interleukin-1 receptor-associated kinase 4 [EC:2.7.11.1]	XP_025680288.1|7.6e-174|U-box domain-containing protein 35-like [Arachis hypogaea]
arahy.28J7Y2.1	2175	2.53	2.17	1.94	40.65	39.7	36.4	-4.13681	0	0			K00799//glutathione S-transferase [EC:2.5.1.18]+ko00480//Glutathione metabolism	XP_025659791.1|2.2e-119|glutathione S-transferase-like [Arachis hypogaea]
arahy.28MAAX.1	2978	26.18	26.95	25.97	54.53	52.79	55.98	-1.04709	7.23525e-211	1.08324e-211			K01358//ATP-dependent Clp protease, protease subunit [EC:3.4.21.92]	XP_025620428.1|2.2e-221|ATP-dependent Clp protease proteolytic subunit-related protein 1, chloroplastic-like [Arachis hypogaea]
arahy.28N02K.1	498	7.4	10.71	7.32	69.9	65.91	67.63	-3.00021	5.48841e-123	1.33815e-123				XP_020991104.1|3.5e-10|uncharacterized protein LOC107474587 isoform X1 [Arachis duranensis]
arahy.28P3YA.1	3982	1.75	1.97	1.97	0.93	0.7	0.65	1.32084	5.04247e-14	5.67873e-14			K09338//homeobox-leucine zipper protein	XP_025610058.1|5.0e-225|homeobox-leucine zipper protein HOX11-like [Arachis hypogaea]	GO:0044424//intracellular part;GO:0044464//cell part;GO:0005622//intracellular;GO:0043231//intracellular membrane-bounded organelle;GO:0043226//organelle;GO:0005623//cell;GO:0043227//membrane-bounded organelle;GO:0043229//intracellular organelle;GO:0005634//nucleus;GO:0097159//organic cyclic compound binding;GO:0003677//DNA binding;GO:0003700//DNA binding transcription factor activity;GO:0140110/…
arahy.28P5U9.1	671	14.02	13.44	10.51	5.22	2.28	4.02	1.72118	1.45298e-22	1.24558e-22				XP_025690038.1|3.3e-53|uncharacterized protein LOC112791422 [Arachis hypogaea]
arahy.28RIIS.1	1701	0.39	0.39	0.38	0.53	1.21	0.79	-1.11472	2.58265e-05	4.72117e-05			K01303//acylaminoacyl-peptidase [EC:3.4.19.1];K00799//glutathione S-transferase [EC:2.5.1.18]+ko00480//Glutathione metabolism;K08176//MFS transporter, PHS family, inorganic phosphate transporter	AEL30354.1|1.5e-257|retrotransposon gag protein [Arachis hypogaea]
arahy.28RSD0.1	2781	1.17	1.25	1.51	0.73	0.55	0.42	1.2145	2.47969e-12	3.00387e-12		Hordeum vulgare mRNA for NBS-LRR disease resistance protein homologue (rga S-9201 gene)	K15078//structure-specific endonuclease subunit SLX1 [EC:3.6.1.-]	XP_025638035.1|0.0e+00|putative disease resistance protein RGA1 [Arachis hypogaea]
arahy.28UEMM.1	3350	0.73	1.11	0.82	4.19	2.97	3.6	-2.01693	3.94943e-22	3.42165e-22			K17680//twinkle protein [EC:3.6.4.12]	XP_015959382.1|1.8e-143|primase homolog protein [Arachis duranensis]
arahy.28UQCP.1	3035	0.87	1.16	0.82	4.06	4.09	3.69	-2.0513	1.2474e-42	7.01511e-43				XP_015937586.1|1.6e-139|uncharacterized protein LOC107463310 [Arachis duranensis]	GO:0044464//cell part;GO:0009536//plastid;GO:0044435//plastid part;GO:0009532//plastid stroma;GO:0044434//chloroplast part;GO:0044422//organelle part;GO:0009507//chloroplast;GO:0005623//cell;GO:0044446//intracellular organelle part;GO:0044444//cytoplasmic part;GO:0043227//membrane-bounded organelle;GO:0043229//intracellular organelle;GO:0005622//intracellular;GO:0043231//intracellular membrane-bo…
arahy.28VH8P.1	1884	7.97	7.88	7.72	24.59	31.04	29.61	-1.85584	8.35489e-209	1.26216e-209			K08332//vacuolar protein 8	XP_025662835.1|2.6e-257|U-box domain-containing protein 9-like [Arachis hypogaea]	GO:0019787//ubiquitin-like protein transferase activity;GO:0004842//ubiquitin-protein transferase activity;GO:0016740//transferase activity;GO:0140096//catalytic activity, acting on a protein;GO:0003824//catalytic activity;
arahy.28WAQV.1	2684	0.18	0.18	0.24	0.42	0.44	0.53	-1.23954	0.000278145	0.000561971			K13496//UDP-glucosyl transferase 73C [EC:2.4.1.-]	XP_025668353.1|3.0e-288|UDP-glycosyltransferase 92A1-like [Arachis hypogaea]
arahy.29A50M.1	2259	14.6	14.81	15.58	1.19	0.84	0.79	3.99391	1.09901e-229	1.50079e-230	bHLH		K17693//DNA-binding protein inhibitor ID2	RDY08989.1|7.2e-39|Transcription factor PRE6 [Mucuna pruriens]	GO:0080090//regulation of primary metabolic process;GO:0050794//regulation of cellular process;GO:0009889//regulation of biosynthetic process;GO:0010556//regulation of macromolecule biosynthetic process;GO:0050789//regulation of biological process;GO:1903506//regulation of nucleic acid-templated transcription;GO:0051252//regulation of RNA metabolic process;GO:0019219//regulation of nucleobase-con…
arahy.29P9MZ.1	3927	0.44	0.29	0.05	4.11	5.65	5.94	-4.3253	2.92413e-154	5.80879e-155		white-brown complex homolog protein 11 (best arabidopsis hit)	K05681//ATP-binding cassette, subfamily G (WHITE), member 2+ko02010//ABC transporters	XP_016190648.1|0.0e+00|ABC transporter G family member 11 isoform X1 [Arachis ipaensis]
arahy.29XBMZ.1	1664	0.75	1.18	0.56	1.47	2.19	2.71	-1.3548	5.08182e-05	9.53771e-05			K18677//galacturonokinase [EC:2.7.1.44]+ko00520//Amino sugar and nucleotide sugar metabolism	XP_016189330.1|2.9e-09|galacturonokinase isoform X2 [Arachis ipaensis]	GO:0005975//carbohydrate metabolic process;GO:0071704//organic substance metabolic process;GO:0019318//hexose metabolic process;GO:0044281//small molecule metabolic process;GO:0008152//metabolic process;GO:0005996//monosaccharide metabolic process;GO:0006012//galactose metabolic process;GO:0044238//primary metabolic process;GO:0044424//intracellular part;GO:0005623//cell;GO:0044464//cell part;GO:…
arahy.2A1NT4.1	3254	9.36	12.58	10	33.09	35.35	34.04	-1.68241	2.5167e-147	5.1838e-148			K01802//peptidylprolyl isomerase [EC:5.2.1.8]	XP_025686357.1|1.2e-136|peptidyl-prolyl cis-trans isomerase FKBP16-3, chloroplastic-like [Arachis hypogaea]	GO:0016859//cis-trans isomerase activity;GO:0016853//isomerase activity;GO:0003755//peptidyl-prolyl cis-trans isomerase activity;GO:0003824//catalytic activity;GO:0140096//catalytic activity, acting on a protein;
arahy.2A5IMX.1	2940	2.82	2.73	1.84	0	0.08	0	6.62423	4.03931e-41	2.32966e-41				XP_020538693.1|1.8e-63|uncharacterized protein LOC105641502 isoform X3 [Jatropha curcas]
arahy.2A7ZAY.1	3757	8.56	7.81	7.24	2.35	2.13	1.96	1.87373	9.77549e-75	3.63559e-75	GRF		K22382//WD repeat-containing protein 26;K20496//laurate 7-monooxygenase [EC:1.14.14.130];K15601//lysine-specific demethylase 3 [EC:1.14.11.-]	XP_016189098.1|7.4e-201|growth-regulating factor 6-like isoform X1 [Arachis ipaensis]
arahy.2AD11G.1	2168	0	0	0.08	0.56	0.29	0.65	-4.2633	3.75864e-13	4.39117e-13				XP_016174560.1|2.3e-240|probable N-acetyltransferase HLS1 isoform X1 [Arachis ipaensis]
arahy.2AS6XB.1	2218	0	0.04	0.07	0.38	0.39	0.62	-3.69713	2.8668e-09	4.01824e-09			K22374//3''-deamino-3''-oxonicotianamine reductase [EC:1.1.1.285]	XP_016162809.1|9.3e-181|NAD(P)H-dependent 6'-deoxychalcone synthase-like [Arachis ipaensis]
arahy.2B8833.1	987	2.88	2.47	2.6	1.39	1.03	1.34	1.07759	7.64199e-08	1.16272e-07			K02370//alpha-1,4-N-acetylglucosaminyltransferase EXTL3 [EC:2.4.1.223 2.4.1.224]+ko01100//Metabolic pathways;K02369//alpha-1,4-N-acetylglucosaminyltransferase EXTL2 [EC:2.4.1.223]+ko01100//Metabolic pathways;K02367//glucuronyl/N-acetylglucosaminyl transferase EXT2 [EC:2.4.1.224 2.4.1.225]+ko01100//Metabolic pathways	XP_025653836.1|9.3e-188|glycosyltransferase family protein 64 C3-like isoform X2 [Arachis hypogaea]	GO:1901137//carbohydrate derivative biosynthetic process;GO:0043412//macromolecule modification;GO:0070085//glycosylation;GO:0044249//cellular biosynthetic process;GO:0009987//cellular process;GO:0044267//cellular protein metabolic process;GO:0009100//glycoprotein metabolic process;GO:0008152//metabolic process;GO:0071704//organic substance metabolic process;GO:0036211//protein modification proce…
arahy.2BG7C4.1	1976	9.29	9.03	10.08	4.67	3.5	4.31	1.18566	2.0284e-39	1.20464e-39				XP_025627190.1|1.5e-130|cyclin-dependent kinase inhibitor 7-like [Arachis hypogaea]	GO:0009987//cellular process;GO:0065007//biological regulation;GO:0048519//negative regulation of biological process;GO:0007050//cell cycle arrest;GO:0007049//cell cycle;GO:0050789//regulation of biological process;GO:0050794//regulation of cellular process;GO:0051726//regulation of cell cycle;GO:0022402//cell cycle process;GO:0045786//negative regulation of cell cycle;GO:0048523//negative regula…
arahy.2BLG3U.1	3545	1	1.35	0.5	0	0	0.11	4.65412	2.73524e-30	1.94893e-30			K17500//integrin-linked kinase-associated serine/threonine phosphatase 2C [EC:3.1.3.16]	XP_016193733.1|5.7e-212|WAT1-related protein At3g30340-like [Arachis ipaensis]	GO:0031224//intrinsic component of membrane;GO:0016021//integral component of membrane;GO:0016020//membrane;GO:0044425//membrane part;GO:0005215//transporter activity;GO:0022857//transmembrane transporter activity;
arahy.2BWG0B.1	2875	9.81	11.82	10.71	4.05	4.18	4.08	1.39305	4.87592e-60	2.14251e-60			K21407//adipocyte plasma membrane-associated protein	XP_025604297.1|7.3e-216|protein STRICTOSIDINE SYNTHASE-LIKE 10-like [Arachis hypogaea]	GO:0009058//biosynthetic process;GO:0008152//metabolic process;GO:0003824//catalytic activity;GO:0016843//amine-lyase activity;GO:0016829//lyase activity;GO:0016844//strictosidine synthase activity;GO:0016840//carbon-nitrogen lyase activity;
arahy.2BXC31.1	3460	4.3	4.35	4.88	28.77	28.4	27.03	-2.63825	0	0			K01265//methionyl aminopeptidase [EC:3.4.11.18]	XP_020978626.1|1.7e-181|methionine aminopeptidase 1D, chloroplastic/mitochondrial [Arachis ipaensis]
arahy.2BY1CI.1	2357	6.04	10.09	6.35	37	37.09	36.04	-2.29239	0	0				XP_015964402.1|2.6e-133|uncharacterized protein LOC107488207 [Arachis duranensis]
[truncated: 12,552 more rows]

## Sheet: Sheet2
Table S2. The expression of all different expressed genes in wild type PE and PL.
Gene ID	Length	WT-PE-1 FPKM	WT-PE-2 FPKM	WT-PE-3 FPKM	WT-PL-1 FPKM	WT-PL-2 FPKM	WT-PL-3 FPKM	log2(WT_PE/WT_PL)	Qvalue(WT_PL-vs-WT_PE)	Pvalue(WT_PL-vs-WT_PE)	TFs	PRG	Kegg Orthology	Nr	GO
[truncated: 13,463 more rows]

## Sheet: Sheet3
Table S3. The expression of different expressed genes of Auxin and Cytokinin pathway by KEGG enrichment analysis change differently of wild type PL and DL using PE as control.
[truncated: 60 more rows]

## Sheet: Sheet4
Table S4. The expression of all different expressed genes in WT and mutant shoot apical.
[truncated: 2,253 more rows]

[truncated: 2 more sheets: Sheet5, Sheet6]
